# Supplementary material for: Methylome analysis in girls with idiopathic central precocious puberty
Source: Clin Epigenetics. 2024 Jun 22;16:82. doi: 10.1186/s13148-024-01683-1 (PMC11193236; doi:10.1186/s13148-024-01683-1)
Supplement: Supplementary file 1 — Additional file 1: complete list of differentially methylated region (DMR) with | Δβ| > 0.05. The file is divided in three table, one for each comparison. [file 13148_2024_1683_MOESM1_ESM.xlsx]

## Sheet: Table 1
Differentially methylated regions in CTPP vs CTP
DMR ID	CHR	START	END	Number of CpGs	FDR p-value	Mean beta difference	Gene name
DMR_1	chr3	40498343	40498818	7	0.00281952	-0.0731283	RPL14
DMR_10	chr19	57741934	57742444	11	0.00258514	-0.0794638	AURKC
DMR_100	chr11	47399813	47400330	10	0.0194333	0.0627604	SPI1
DMR_110	chr6	30297174	30297627	8	0.0234317	0.0873637	TRIM39-RPP21
DMR_121	chr9	130524573	130525059	8	0.0282297	0.0928662	SH2D3C
DMR_122	chr9	125795283	125795935	7	0.028602	0.0943797	GPR21
DMR_125	chr17	33759648	33760308	8	0.0300772	-0.0623403	SLFN12
DMR_142	chr2	113992694	113993142	5	0.0495864	0.0620548	PAX8-AS1
DMR_143	chr6	31543300	31543686	8	0.0318282	0.0535406	TNF
DMR_145	chr12	9821504	9822287	7	0.0406797	-0.0700237	CLEC2D
DMR_151	chr1	38156324	38156939	6	0.0384117	-0.0772691	C1orf109
DMR_169	chr16	89043171	89043707	8	0.0354612	0.0550005	CBFA2T3
DMR_17	chr5	135415693	135416613	12	0.003826	0.054795	VTRNA2-1
DMR_172	chr10	134150489	134150760	6	0.0478492	0.0581749	LRRC27
DMR_176	chr1	25291695	25292412	8	0.0381428	-0.0569058	RUNX3
DMR_18	chr4	155661691	155662217	5	0.0172136	-0.0914878	LRAT
DMR_182	chr14	50864205	50864415	7	0.0451882	0.0885542	CDKL1
DMR_19	chr6	31539539	31540456	15	0.00598373	-0.0788456	LTA
DMR_20	chr6	26216924	26217212	4	0.0344547	-0.0723191	HIST1H2AE
DMR_23	chr9	124989408	124990456	7	0.0113746	0.125629	LHX6
DMR_3	chr14	73712737	73712967	3	0.0320281	-0.051156	LOC101928123
DMR_30	chr3	52321636	52321767	4	0.0435889	-0.0506566	GLYCTK
DMR_38	chr2	33359198	33359688	9	0.00939611	0.0902454	LTBP1
DMR_39	chr6	10520809	10521715	8	0.0124776	0.075281	GCNT2
DMR_44	chr18	712894	713205	4	0.0488901	-0.0811945	ENOSF1
DMR_46	chr8	27468684	27469338	8	0.0132635	0.089254	CLU
DMR_6	chr3	149094653	149096029	10	0.00236454	0.101705	TM4SF1
DMR_62	chr8	38831148	38831857	10	0.0127189	0.0910877	HTRA4
DMR_67	chr15	91427361	91428456	11	0.0154074	0.0533092	FES
DMR_7	chr22	46449430	46450251	11	0.00231628	0.094373	PRR34-AS1
DMR_94	chr20	57582706	57583091	9	0.0204881	0.0804828	CTSZ
DMR_97	chr10	77542423	77542585	5	0.0418241	-0.0700337	LRMDA

## Sheet: Table 2
Differentially methylated regions in CPP vs CTPP
DMR ID	CHR	START	END	Number of CpGs	FDR p-value	Mean beta difference	Gene name
DMR_130	chr3	195489708	195490309	7	0.0245	0.056832	MUC4
DMR_17	chr8	144660395	144661001	8	0.00413425	-0.0517689	NAPRT
DMR_3	chr3	40498343	40498671	6	0.00315669	0.0506788	RPL14
DMR_33	chr6	159463387	159463893	3	0.048647	0.0545097	TAGAP
DMR_66	chr2	113992694	113993313	7	0.0180916	-0.0612406	PAX8-AS1
DMR_76	chr6	26216924	26217416	5	0.0328025	0.0571847	HIST1H2AE
DMR_77	chr10	134150273	134150760	8	0.0155798	-0.059955	LRRC27
DMR_86	chr15	26874457	26874788	4	0.0457144	-0.0754922	GABRB3
DMR_95	chr14	63671314	63671737	4	0.0478799	-0.0841914	RHOJ

## Sheet: Table 3
Differentially methylated regions in CPP vs CTP
DMR ID	CHR	START	END	Number of CpGs	FDR p-value	Mean beta difference	Gene name
DMR_100	chr5	170288742	170288788	4	0.0477357	0.10783	RANBP17
DMR_11	chr21	30396327	30396586	3	0.0327263	-0.0885057	USP16
DMR_114	chr21	43823604	43824262	9	0.0186694	-0.0658049	UBASH3A
DMR_115	chr17	76975944	76976357	7	0.0190767	-0.0623921	LGALS3BP
DMR_119	chr2	557490	558315	7	0.0203364	-0.0585578	LOC105373352
DMR_12	chr8	10469310	10470053	6	0.00885527	-0.0673672	RP1L1
DMR_121	chr12	9217390	9217859	7	0.0215146	-0.0864567	LINC00612
DMR_126	chr15	74495109	74495657	8	0.0234887	-0.0505661	STRA6
DMR_145	chr1	230415185	230416101	7	0.0239086	-0.0562766	PGBD5
DMR_147	chr12	9821504	9822287	7	0.0259203	-0.0623012	CLEC2D
DMR_148	chr6	30853948	30854233	7	0.0262713	-0.0534036	DDR1
DMR_150	chr1	25291385	25292059	8	0.0264593	-0.0655005	RUNX3
DMR_164	chr8	27468684	27469186	6	0.0351767	0.0541458	CLU
DMR_169	chr17	7832852	7833394	5	0.0461815	-0.0875249	KCNAB3
DMR_179	chr1	203733914	203734559	8	0.0280762	-0.0669457	LAX1
DMR_18	chr17	41277974	41278906	11	0.00434303	-0.0831669	NBR2
DMR_183	chr12	122711988	122712381	7	0.0300753	-0.0764632	DIABLO
DMR_184	chr6	30297174	30297627	8	0.0302069	0.0651197	TRIM39-RPP21
DMR_185	chr9	100069608	100070423	7	0.0304702	-0.0611308	CCDC180
DMR_189	chr20	20036632	20037346	7	0.0315606	0.0612556	CRNKL1
DMR_2	chr18	712894	713205	4	0.0109296	-0.112211	ENOSF1
DMR_205	chr14	104394621	104395485	7	0.0369064	-0.0526806	TDRD9
DMR_21	chr11	13983705	13983893	7	0.00820977	-0.0744336	SPON1
DMR_22	chr22	46449430	46450251	11	0.00479425	0.0536055	PRR34-AS1
DMR_225	chr7	48127925	48128151	6	0.0398581	0.0625977	UPP1
DMR_235	chr9	125795283	125795935	7	0.0441071	0.0570034	GPR21
DMR_237	chr11	2406272	2407258	7	0.0448404	-0.0501333	CD81-AS1
DMR_25	chr22	51066142	51066517	3	0.0404848	0.0802015	ARSA
DMR_28	chr4	155661691	155662217	5	0.0186193	-0.0607322	LRAT
DMR_3	chr7	42972170	42972593	2	0.0371445	-0.0552242	MRPL32
DMR_30	chr1	52081938	52082245	3	0.0449344	-0.0815053	OSBPL9
DMR_31	chr15	23810664	23810861	3	0.0455486	-0.0643706	MKRN3
DMR_34	chr12	107974285	107974897	9	0.00735746	-0.0564353	BTBD11
DMR_4	chr6	31539539	31540750	17	0.00289535	-0.0782283	LTA
DMR_40	chr17	33759512	33760308	10	0.00788389	-0.0640178	SLFN12
DMR_42	chr3	149094653	149096029	10	0.00810323	0.0581205	TM4SF1
DMR_44	chr12	133424221	133424972	8	0.010422	-0.0557958	GOLGA3
DMR_47	chr5	149546331	149546471	4	0.0348445	-0.0847302	CDX1
DMR_58	chr2	27664918	27665711	9	0.0117632	-0.0673372	KRTCAP3
DMR_59	chr1	39407387	39408054	7	0.0153918	-0.0529028	RHBDL2
DMR_6	chr10	105238498	105238964	4	0.0158806	-0.06646	CALHM3
DMR_64	chr20	62367404	62368256	10	0.0144392	-0.0607557	LIME1
DMR_66	chr1	43751270	43751783	7	0.0167392	-0.0515092	C1orf210
DMR_7	chr19	57741934	57742444	11	0.00253813	-0.0633241	AURKC
DMR_79	chr9	124989550	124990276	5	0.0307334	0.104321	LHX6
DMR_89	chr6	31733908	31734580	10	0.0210195	-0.0700088	SAPCD1-AS1
DMR_90	chr14	63671314	63671737	4	0.0403407	-0.0832842	RHOJ
