# Supplementary material for: Methylome analysis in girls with idiopathic central precocious puberty
Source: Clin Epigenetics. 2024 Jun 22;16:82. doi: 10.1186/s13148-024-01683-1 (PMC11193236; doi:10.1186/s13148-024-01683-1)
Supplement: Supplementary file 3 — Additional file 3: list of transcription factors. The file is divided in three table, one for each comparison. [file 13148_2024_1683_MOESM3_ESM.xlsx]

## Sheet: CTPP vs CTP
Transcription Factor

## Sheet: CPP vs CTP
Transcription Factor
