# Supplementary material for: Methylome analysis in girls with idiopathic central precocious puberty
Source: Clin Epigenetics. 2024 Jun 22;16:82. doi: 10.1186/s13148-024-01683-1 (PMC11193236; doi:10.1186/s13148-024-01683-1)
Supplement: Supplementary file 4 — Additional file 4: complete list of differentially methylated CpG sites with | Δβ| > 0.1. The file is divided in up- and down-methylated CpG for the CTPP vs CTP comparison. [file 13148_2024_1683_MOESM4_ESM.xlsx]

## Sheet: Filt 0.1 DOWN
CG_ID	logFC	AveExpr	P.Value	adj.P.Val	CTP_AVG	CTPP_AVG	deltaBeta	CHR	MAPINFO	Strand	gene	feature	cgi	UCSC_Islands_Name	SNP_ID
cg08057038	-0.10309	0.509818	1.0998e-07	0.00207515	0.565328	0.462238	-0.10309	11	626128	R	MUPCDH	TSS1500	shore	chr11:626728-628037	rs553579520;rs543880609
cg01215762	-0.15402	0.748389	1.14426e-07	0.00210079	0.831323	0.677303	-0.15402	7	27214126	R	HOXA10	TSS200	island	chr7:27212416-27214396
cg02711976	-0.181667	0.293395	2.34951e-07	0.00250334	0.391216	0.209548	-0.181667	1	36023590	F	NCDN	1stExon	island	chr1:36022680-36023834	rs149137884;rs577437486
cg09504080	-0.135775	0.201844	3.30928e-07	0.00253128	0.274953	0.139179	-0.135775	11	43965126	F	LOC387763	1stExon	island	chr11:43963626-43966048
cg09470983	-0.113684	0.50427	4.2569e-07	0.00261206	0.565484	0.4518	-0.113684	3	195805948	F	TFRC	5'UTR	shelf	chr3:195808278-195809219	rs181848424;rs138963064;rs142867778
cg05389560	-0.13653	0.188317	9.7632e-07	0.00337649	0.261833	0.125303	-0.13653	12	21654664	R	RECQL	TSS200	island	chr12:21654396-21654956	rs75032366;rs1860947;rs542472788
cg16902294	-0.10743	0.834733	1.42339e-06	0.00374545	0.89258	0.78515	-0.10743	4	155661932	R	LRAT	TSS200	island	chr4:155661678-155661984
cg26451735	-0.103582	0.558316	3.66598e-06	0.00512378	0.61409	0.510509	-0.103582	15	74494900	F	STRA6	5'UTR	opensea		rs138904369;rs529887323;rs11639369;rs537974984
cg11126410	-0.107262	0.241264	1.05757e-05	0.00677408	0.29902	0.191758	-0.107262	3	128841191	F	RAB43	TSS1500	shore	chr3:128839934-128840633	rs4569676
cg16870607	-0.105723	0.724594	1.41799e-05	0.00729566	0.781522	0.675799	-0.105723	2	219246302	R	SLC11A1	TSS1500	opensea
cg09433733	-0.133518	0.159303	1.46953e-05	0.00735969	0.231197	0.0976791	-0.133518	6	27114624	F	HIST1H2AH	TSS1500	island	chr6:27114222-27115181	rs376174941;rs531225113;rs545853546;rs113087070;rs11757297;rs191358290
cg23410056	-0.139346	0.638954	1.76839e-05	0.00781878	0.713986	0.57464	-0.139346	X	111624323	F	ZCCHC16	5'UTR	shore	chrX:111623831-111624042
cg21581312	-0.113617	0.750674	2.01203e-05	0.00809462	0.811852	0.698235	-0.113617	15	35529473	R	LOC723972	TSS200	opensea		rs183568393
cg08817540	-0.179813	0.505166	2.08382e-05	0.00819156	0.601988	0.422176	-0.179813	3	108020727	F	HHLA2	TSS1500	opensea		rs140762157;rs529071075
cg06943494	-0.104168	0.112643	2.17494e-05	0.00832329	0.168733	0.0645653	-0.104168	2	32390709	R	SLC30A6	TSS200	island	chr2:32390677-32390948	rs539918228;rs192028805;rs528869836;rs185038497
cg06206252	-0.179155	0.263218	2.38589e-05	0.00852531	0.359686	0.180531	-0.179155	3	40498643	R	RPL14	TSS200	island	chr3:40498639-40499260	rs148153139;rs552307277
cg16936887	-0.111789	0.106209	2.61876e-05	0.00873907	0.166402	0.0546138	-0.111789	18	52989025	R	TCF4	1stExon	opensea		rs564383952
cg19492446	-0.133728	0.293704	2.73569e-05	0.00885789	0.365711	0.231984	-0.133728	18	35145650	R	BRUNOL4	1stExon	island	chr18:35144907-35147628	rs200923728;rs574940372
cg14868764	-0.180893	0.406931	2.77906e-05	0.00888	0.504335	0.323443	-0.180893	11	110584091	R	ARHGAP20	TSS1500	shore	chr11:110581839-110583883	rs542148990;rs563603193;rs530832791
cg13831006	-0.108419	0.171342	3.39687e-05	0.00949181	0.229721	0.121303	-0.108419	7	128095730	R	HILPDA	TSS200	island	chr7:128095678-128096197	rs115593706
cg10302336	-0.103707	0.636336	3.51332e-05	0.00959676	0.692178	0.588472	-0.103707	1	64014601	F	DLEU2L	TSS200	opensea		rs74078259
cg10448436	-0.121705	0.206969	3.55359e-05	0.00963751	0.272503	0.150798	-0.121705	11	31833709	R	PAX6	5'UTR	island	chr11:31831620-31839038
cg21251095	-0.121725	0.352015	3.93632e-05	0.0098848	0.417559	0.295834	-0.121725	19	50381693	F	AKT1S1	TSS1500	shore	chr19:50379396-50381565	rs536215010;rs548569579;rs566921605
cg00595237	-0.100669	0.261582	4.45807e-05	0.0102174	0.315788	0.215119	-0.100669	8	11560763	F	GATA4	TSS1500	island	chr8:11559596-11562956	rs372004083;rs539149059;rs117273263
cg23850112	-0.136846	0.266122	5.36866e-05	0.0105889	0.339808	0.202962	-0.136846	3	40498671	R	RPL14	TSS200	island	chr3:40498639-40499260	rs148153139;rs552307277;rs568831980;rs537833155;rs548234029
cg16789051	-0.185217	0.264816	5.65567e-05	0.0107411	0.364548	0.179331	-0.185217	7	135662318	F	MTPN	TSS200	shore	chr7:135661841-135662272	rs554674975;rs574652917;rs11446341
cg04534345	-0.25439	0.413767	5.74413e-05	0.0108139	0.550747	0.296356	-0.25439	4	82392459	F	RASGEF1B	5'UTR	shore	chr4:82392610-82393426	rs566340949
cg17479280	-0.10248	0.692108	5.78775e-05	0.0108708	0.747289	0.644809	-0.10248	1	156466088	F	MEF2D	5'UTR	shelf	chr1:156469617-156471060	rs115719378
cg09034774	-0.109659	0.479836	6.03077e-05	0.0109739	0.538883	0.429224	-0.109659	4	165118922	F	ANP32C	TSS200	opensea		rs141461914;rs72987730
cg23001652	-0.134697	0.212698	6.74319e-05	0.011461	0.285227	0.15053	-0.134697	3	123680437	F	CCDC14	TSS200	island	chr3:123679785-123680481	rs543548848;rs191624380
cg21740964	-0.100415	0.713162	7.1511e-05	0.0116336	0.767231	0.666816	-0.100415	6	3849331	R	FAM50B	TSS1500	island	chr6:3849271-3851048	rs2239713;rs543036035
cg22425703	-0.10717	0.118473	7.57181e-05	0.011788	0.17618	0.0690098	-0.10717	13	27334464	F	GPR12	5'UTR	island	chr13:27334226-27335205	rs147266529;rs34660671;rs545934464;rs558790414
cg01897092	-0.117627	0.755705	8.21766e-05	0.0120618	0.819043	0.701415	-0.117627	17	34057222	R	RASL10B	TSS1500	shore	chr17:34058549-34058778	rs587763508;rs141307331;rs145073271
cg07174911	-0.113588	0.167578	8.81011e-05	0.0123763	0.228741	0.115153	-0.113588	8	28747617	R	HMBOX1	TSS1500	shore	chr8:28748070-28748431
cg00510787	-0.152078	0.146995	0.000103775	0.0130705	0.228884	0.0768051	-0.152078	6	151772946	R	C6orf211	TSS1500	shore	chr6:151773043-151774070	rs543723313;rs564018141;rs532550222
cg04450361	-0.116471	0.15173	0.000104855	0.0131109	0.214446	0.0979743	-0.116471	16	30583832	F	ZNF688	TSS200	island	chr16:30582736-30583833	rs182307643
cg07405088	-0.155998	0.361665	0.000111199	0.0133802	0.445664	0.289666	-0.155998	11	72145770	F	CLPB	TSS200	shore	chr11:72145155-72145636
cg05898482	-0.133206	0.177262	0.00011342	0.0134668	0.248989	0.115783	-0.133206	7	152373203	F	XRCC2	1stExon	island	chr7:152372980-152373421	rs139350845;rs571503606;rs3218385;rs547538731;rs3218384;rs536769428
cg19866011	-0.108492	0.211642	0.00012177	0.0137243	0.27006	0.161569	-0.108492	5	118691406	R	TNFAIP8	5'UTR	island	chr5:118691401-118691759
cg13324603	-0.114456	0.192873	0.00013028	0.0140107	0.254503	0.140048	-0.114456	17	74733680	F	MFSD11	5'UTR	island	chr17:74732345-74734222	rs546232870;rs147061525
cg27245231	-0.144668	0.259422	0.000136085	0.0142059	0.33732	0.192652	-0.144668	10	85898891	F	GHITM	TSS1500	shore	chr10:85899058-85899640	rs562282499;rs531361709
cg27162435	-0.108151	0.613622	0.000150836	0.0147013	0.671858	0.563707	-0.108151	17	7833163	F	KCNAB3	TSS1500	island	chr17:7832532-7833164	rs548119465
cg19349372	-0.192584	0.28037	0.000154131	0.0147756	0.384069	0.191485	-0.192584	22	50523933	F	MLC1	5'UTR	opensea		rs556323413
cg16311883	-0.11386	0.641174	0.000167709	0.015177	0.702483	0.588623	-0.11386	12	124481981	R	ZNF664	5'UTR	opensea		rs543205673
cg05145314	-0.167243	0.158906	0.00018929	0.0158298	0.248959	0.0817166	-0.167243	7	140714351	R	MRPS33	5'UTR	shore	chr7:140714478-140714943	rs550128308;rs568049911
cg01491219	-0.204394	0.29253	0.000191434	0.0158631	0.402588	0.198194	-0.204394	1	220863513	R	C1orf115	TSS200	island	chr1:220863507-220864249	rs112913375;rs139837144;rs115104826
cg01572266	-0.16353	0.163103	0.000196328	0.0160277	0.251157	0.0876273	-0.16353	3	61546220	F	PTPRG	TSS1500	shore	chr3:61546328-61549669	rs569889024;rs530679444;rs138065356
cg01578341	-0.112626	0.183276	0.000213184	0.016465	0.24392	0.131294	-0.112626	15	82338527	F	MEX3B	TSS200	island	chr15:82335472-82339937	rs564129895
cg05898410	-0.133575	0.244514	0.00022205	0.016628	0.316439	0.182864	-0.133575	4	82392533	R	RASGEF1B	5'UTR	shore	chr4:82392610-82393426	rs566340949;rs190950950
cg26674752	-0.114177	0.251178	0.000231749	0.0168652	0.312659	0.198481	-0.114177	10	43634212	F	CSGALNACT2	5'UTR	island	chr10:43632966-43634222	rs530930650;rs549251465
cg19233923	-0.11914	0.164456	0.000232863	0.0168844	0.228608	0.109468	-0.11914	11	63753598	R	OTUB1	5'UTR	island	chr11:63753414-63754454
cg13828275	-0.115566	0.731802	0.000239135	0.0170451	0.79403	0.678464	-0.115566	20	32972747	F	ITCH	5'UTR	opensea		rs148591293
cg05202969	-0.116587	0.246833	0.000242665	0.0171362	0.309611	0.193024	-0.116587	11	82445087	R	FAM181B	TSS200	shore	chr11:82443435-82444976	rs574380786
cg20491223	-0.110661	0.124813	0.000254197	0.0174062	0.1844	0.0737383	-0.110661	22	22337369	F	TOP3B	TSS1500	shore	chr22:22336948-22337333	rs78348259;rs187863081
cg14918082	-0.122328	0.586193	0.000268415	0.017702	0.652061	0.529734	-0.122328	17	7833237	F	KCNAB3	TSS1500	shore	chr17:7835171-7835569	rs11656822
cg20345042	-0.104478	0.103329	0.000268796	0.0177102	0.159586	0.0551081	-0.104478	19	38715043	F	DPF1	TSS200	island	chr19:38714548-38715065
cg11432900	-0.10527	0.134636	0.000288357	0.0181481	0.19132	0.0860498	-0.10527	1	47697582	F	TAL1	TSS200	island	chr1:47696504-47698197	rs79783785;rs574459606;rs541900854
cg27289932	-0.104242	0.137299	0.000295221	0.0182964	0.193429	0.0891872	-0.104242	11	6633981	F	TAF10	TSS1500	shore	chr11:6632879-6633787	rs553615759;rs139164847
cg23203809	-0.102445	0.144752	0.000302495	0.0184616	0.199914	0.0974694	-0.102445	14	81686857	F	GTF2A1	5'UTR	island	chr14:81686385-81687885	rs557083528;rs575294057
cg03169527	-0.145191	0.129181	0.000304327	0.0185022	0.207361	0.0621696	-0.145191	3	11888582	F	C3orf31	TSS1500	shore	chr3:11887799-11888538	rs546222567;rs142121360
cg22845542	-0.100225	0.194591	0.000317381	0.0188076	0.248559	0.148333	-0.100225	2	200329878	F	SATB2	TSS200	shore	chr2:200320502-200329681
cg18000167	-0.101734	0.125894	0.000317637	0.0188076	0.180673	0.0789397	-0.101734	4	170533947	F	NEK1	TSS200	island	chr4:170533398-170533948	rs553958338;rs147108460;rs558022100
cg24060399	-0.197208	0.474187	0.000319542	0.0188517	0.580375	0.383168	-0.197208	X	102942652	R	MORF4L2	TSS1500	shore	chrX:102942107-102942486
cg25423436	-0.136081	0.165101	0.000319866	0.0188649	0.238375	0.102294	-0.136081	9	86323365	F	UBQLN1	TSS200	shore	chr9:86322017-86323215	rs148595828;rs547536927;rs565746285
cg00366813	-0.136948	0.199293	0.0003229	0.0189049	0.273034	0.136087	-0.136948	2	172290123	R	DCAF17	TSS1500	shore	chr2:172290364-172291201	rs374882763;rs574531711;rs535742583;rs547443043;rs572261839
cg02781074	-0.118421	0.626331	0.000354945	0.0195306	0.690096	0.571675	-0.118421	13	101241206	F	GGACT	TSS200	island	chr13:101240689-101241226
cg03515870	-0.114133	0.213214	0.000357476	0.0195819	0.27467	0.160537	-0.114133	17	57287332	F	SMG8	TSS200	shore	chr17:57287355-57287792	rs558011811
cg21465162	-0.221935	0.387434	0.000396651	0.0203236	0.506937	0.285002	-0.221935	9	86323362	F	UBQLN1	TSS200	shore	chr9:86322017-86323215	rs148595828;rs547536927;rs565746285
cg16516670	-0.117082	0.818333	0.000413014	0.0206466	0.881376	0.764295	-0.117082	8	71382800	F	LOC101926892	TSS1500	opensea
cg24523650	-0.101084	0.669962	0.000447848	0.021181	0.724392	0.623308	-0.101084	2	37381088	R	EIF2AK2	5'UTR	shelf	chr2:37383901-37384402	rs180720292;rs113207040
cg01576519	-0.114112	0.139905	0.000457771	0.0213401	0.20135	0.0872385	-0.114112	19	15236852	F	ILVBL	TSS1500	shore	chr19:15235912-15236631	rs187451643
cg17375798	-0.117186	0.087711	0.0004833	0.0217507	0.150811	0.0336252	-0.117186	2	152146453	F	NMI	TSS200	shore	chr2:152145869-152146319
cg17979958	-0.100062	0.794297	0.000513378	0.0222221	0.848176	0.748114	-0.100062	6	46293409	F	RCAN2	1stExon	opensea		rs113743750;rs542334567;rs561002452
cg11370586	-0.100756	0.196386	0.000570104	0.02305	0.250639	0.149883	-0.100756	5	176784777	F	RGS14	TSS200	opensea		rs397809896;rs139239108;rs540630544
cg07979357	-0.123219	0.199089	0.000602414	0.0235107	0.265437	0.142218	-0.123219	19	14142353	R	IL27RA	5'UTR	shore	chr19:14142398-14142977
cg23315685	-0.129267	0.27066	0.000646537	0.0241429	0.340266	0.210999	-0.129267	11	120081358	R	OAF	TSS1500	shore	chr11:120081487-120082345	rs540492075
cg02957150	-0.101669	0.40425	0.000680581	0.0245761	0.458994	0.357325	-0.101669	19	3986931	R	EEF2	TSS1500	shore	chr19:3984962-3985722	rs113262239
cg24811242	-0.101439	0.125403	0.00068914	0.0247134	0.180024	0.0785857	-0.101439	6	117001904	F	KPNA5	TSS1500	shore	chr6:117002067-117002797	rs144704094;rs148505417;rs537374473
cg27370248	-0.109259	0.648329	0.000732431	0.0252661	0.707161	0.597901	-0.109259	15	55579397	F	RAB27A	5'UTR	shelf	chr15:55581772-55582571	rs189771064;rs146216383;rs558559943;rs35370574;rs398043327;rs544881657
cg11561443	-0.105039	0.0929503	0.000740098	0.0253633	0.14951	0.0444705	-0.105039	6	74171354	F	MTO1	TSS200	island	chr6:74171349-74171869	rs12198468
cg07731875	-0.116972	0.140578	0.000754914	0.0255509	0.203563	0.0865907	-0.116972	20	43991546	R	SYS1	TSS200	shore	chr20:43991615-43992376
cg21570435	-0.118795	0.4169	0.000789538	0.0259873	0.480866	0.362071	-0.118795	17	8842910	F	PIK3R5	5'UTR	opensea
cg19105362	-0.119284	0.162534	0.000800024	0.0261278	0.226764	0.107479	-0.119284	10	71929497	R	SAR1A	5'UTR	shore	chr10:71930007-71930587	rs188757170
cg03031322	-0.105611	0.698705	0.000803832	0.0261705	0.755573	0.649962	-0.105611	3	121286354	F	ARGFX	TSS1500	opensea
cg02879554	-0.117859	0.714335	0.00080624	0.0262001	0.777798	0.659939	-0.117859	16	2141451	R	MIR1225	TSS1500	island	chr16:2139803-2142170	rs528628882;rs547262346
cg03604842	-0.102669	0.477185	0.000841108	0.0266181	0.532468	0.4298	-0.102669	6	53177151	R	ELOVL5	5'UTR	opensea		rs186069522
cg20422342	-0.109666	0.136653	0.000856711	0.0268161	0.195704	0.086038	-0.109666	6	31671355	F	ABHD16A	TSS1500	shore	chr6:31670594-31671274
cg27041724	-0.146735	0.12649	0.000879592	0.0270737	0.205501	0.0587666	-0.146735	9	20623705	F	MLLT3	TSS1500	shore	chr9:20620728-20621862
cg21877774	-0.105319	0.248623	0.000885753	0.0271274	0.305333	0.200014	-0.105319	14	74058370	R	ACOT4	TSS200	shore	chr14:74058400-74059116	rs116439338
cg13039115	-0.168371	0.167211	0.000900788	0.0272936	0.257873	0.0895015	-0.168371	12	65218052	R	TBC1D30	TSS1500	shore	chr12:65218245-65219143	rs80264245;rs554191042;rs574123550;rs543139554
cg20805133	-0.107981	0.522281	0.000916613	0.0275037	0.580425	0.472444	-0.107981	2	242802192	R	PDCD1	TSS1500	shelf	chr2:242805752-242806034	rs547305016;rs565820984
cg25039914	-0.101842	0.156387	0.000984234	0.0282834	0.211224	0.109383	-0.101842	1	41157111	R	NFYC	TSS200	shore	chr1:41157162-41157975	rs556933240;rs577092003
cg20618651	-0.101476	0.703844	0.000986002	0.0283062	0.758485	0.657009	-0.101476	4	56718365	R	EXOC1	TSS1500	shore	chr4:56719704-56720228	rs576618442
cg05396731	-0.106199	0.151524	0.000998388	0.0284325	0.208708	0.102509	-0.106199	1	43920161	R	HYI	TSS1500	shore	chr1:43919083-43919814	rs150334716
cg24779990	-0.10294	0.131793	0.00102847	0.0287288	0.187222	0.0842825	-0.10294	5	42425014	R	GHR	TSS200	island	chr5:42424338-42425047	rs564325187;rs531659266;rs150771421
cg16948489	-0.108272	0.504451	0.00108597	0.0293214	0.562751	0.454479	-0.108272	1	203734262	R	LAX1	TSS200	opensea		rs11240391;rs138946300
cg26363414	-0.143467	0.309256	0.0010948	0.0294035	0.386508	0.24304	-0.143467	11	62438657	F	LBHD1	5'UTR	shore	chr11:62439047-62439803	rs571378035;rs543510354
cg07895523	-0.125048	0.241405	0.00111198	0.0296002	0.308739	0.183691	-0.125048	11	41481891	R	LRRC4C	TSS1500	opensea
cg10454248	-0.123703	0.136582	0.00119174	0.0303355	0.203191	0.0794882	-0.123703	13	51796265	F	FAM124A	TSS1500	shore	chr13:51796492-51796888	rs184951673
cg00782174	-0.125576	0.461641	0.00123391	0.030729	0.529258	0.403683	-0.125576	19	47291626	R	SLC1A5	1stExon	island	chr19:47290585-47291983	rs545091181;rs564986912
cg19462523	-0.100918	0.182092	0.00123911	0.0307752	0.236433	0.135515	-0.100918	3	181429908	R	SOX2	5'UTR	shore	chr3:181430141-181431076	rs555005969;rs576357407
cg07062522	-0.116865	0.614761	0.00125271	0.0309078	0.677689	0.560823	-0.116865	X	101975445	R	BHLHB9	TSS200	opensea
cg16909374	-0.149113	0.546729	0.00125397	0.0309256	0.62702	0.477907	-0.149113	9	136445379	F	FAM163B	TSS200	shore	chr9:136444127-136444604
cg04825044	-0.10048	0.151425	0.00126331	0.0310179	0.20553	0.105049	-0.10048	12	104609402	R	TXNRD1	TSS200	island	chr12:104609397-104610172
cg16764909	-0.166553	0.155755	0.00130226	0.0313897	0.245437	0.0788843	-0.166553	17	57233385	R	SKA2	TSS1500	shore	chr17:57231855-57232655
cg13949829	-0.121573	0.662751	0.001344	0.0317739	0.728213	0.60664	-0.121573	16	2141352	R	MIR1225	TSS1500	island	chr16:2139803-2142170	rs555178975;rs575010205;rs550308000;rs544116240;rs1184357;rs11862600
cg02939139	-0.101693	0.579193	0.00135147	0.0318229	0.633951	0.532258	-0.101693	12	113574204	R	RASAL1	TSS200	shore	chr12:113572977-113573758	rs528594253;rs540027180
cg24509398	-0.111013	0.71712	0.00136822	0.0319849	0.776897	0.665884	-0.111013	1	28416532	R	EYA3	TSS1500	shore	chr1:28415098-28415312
cg00050618	-0.111174	0.723003	0.00138403	0.0321163	0.782866	0.671692	-0.111174	16	27414418	R	IL21R	TSS200	opensea		rs6498021;rs116427824;rs548881139;rs568492874;rs530904166
cg19079372	-0.110541	0.0810103	0.00139359	0.0322091	0.140532	0.0299916	-0.110541	5	54604293	F	DHX29	TSS1500	shore	chr5:54603209-54603904	rs575447318;rs545864726
cg04016767	-0.126036	0.127248	0.00142301	0.0324443	0.195113	0.0690777	-0.126036	19	38084804	F	ZNF571	5'UTR	shore	chr19:38085148-38085811	rs73617175
cg12953669	-0.158959	0.297935	0.00146	0.0327408	0.383528	0.224569	-0.158959	18	60988017	R	BCL2	TSS1500	island	chr18:60986621-60988286
cg06819861	-0.116479	0.705846	0.00152158	0.033295	0.768566	0.652087	-0.116479	17	76705372	R	CYTH1	5'UTR	opensea		rs71385983
cg10839108	-0.110947	0.120355	0.00166174	0.0344336	0.180095	0.0691481	-0.110947	9	107509623	R	NIPSNAP3A	TSS1500	shore	chr9:107509906-107510768	rs551542546
cg09213102	-0.11118	0.2396	0.00169092	0.0346825	0.299466	0.188286	-0.11118	16	71392373	R	CALB2	TSS1500	shore	chr16:71392415-71392749
cg14740326	-0.106559	0.170169	0.00172498	0.0349382	0.227546	0.120988	-0.106559	20	43991544	R	SYS1	TSS200	shore	chr20:43991615-43992376
cg27222947	-0.104419	0.155739	0.00177233	0.0353293	0.211965	0.107545	-0.104419	15	77713135	F	PEAK1	TSS1500	shore	chr15:77711625-77712910
cg19857457	-0.100197	0.0860301	0.0017977	0.0355477	0.139982	0.0397853	-0.100197	18	47018947	F	RPL17	TSS200	island	chr18:47018434-47018948	rs192807090;rs4402665;rs566607758;rs576143089;rs139167684;rs558708859
cg00992297	-0.104688	0.185954	0.00182372	0.0357698	0.242325	0.137637	-0.104688	5	141061943	R	ARAP3	TSS200	opensea		rs570334848;rs73287735
cg07397958	-0.122233	0.732738	0.00182717	0.0358013	0.798556	0.676323	-0.122233	15	49476141	F	GALK2	5'UTR	opensea		rs543980552;rs190434152
cg01553946	-0.111301	0.442488	0.00194043	0.0366422	0.502419	0.391118	-0.111301	5	149828936	F	RPS14	5'UTR	island	chr5:149828881-149829631	rs570380183;rs186325010;rs113584851
cg13272676	-0.119616	0.750303	0.00203963	0.0373611	0.814712	0.695096	-0.119616	11	9404868	F	IPO7	TSS1500	shore	chr11:9406108-9406702	rs187517669;rs553099405
cg01323777	-0.109486	0.486451	0.00210555	0.037887	0.545405	0.435919	-0.109486	17	7832943	R	KCNAB3	TSS200	island	chr17:7832532-7833164	rs566504282
cg05666055	-0.129871	0.168507	0.00214542	0.0381502	0.238438	0.108567	-0.129871	12	25151353	F	C12orf77	TSS1500	opensea		rs187996641
cg14670922	-0.105658	0.39263	0.00216704	0.0382859	0.449523	0.343865	-0.105658	17	8842858	F	PIK3R5	5'UTR	opensea		rs575021173
cg17312580	-0.10829	0.112316	0.00225068	0.0388774	0.170626	0.0623358	-0.10829	5	140624586	F	PCDHB15	TSS1500	shore	chr5:140626444-140627373	rs528390475;rs142093914
cg14785464	-0.132112	0.415312	0.00236388	0.0396547	0.486449	0.354337	-0.132112	21	38362725	F	HLCS	TSS200	island	chr21:38362015-38362868	rs140483206;rs576585876
cg17879791	-0.161539	0.181887	0.00236926	0.039697	0.26887	0.107331	-0.161539	6	26217110	R	HIST1H2AE	TSS200	shore	chr6:26217211-26217521	rs191869313
cg16074739	-0.11385	0.712353	0.00245016	0.040257	0.773657	0.659807	-0.11385	8	17580549	F	MTUS1	TSS1500	opensea
cg21673175	-0.157121	0.675466	0.00255583	0.0409226	0.76007	0.602949	-0.157121	2	132202532	F	LOC401010	TSS200	island	chr2:132202265-132203257	rs35386185;rs548378173;rs567493031;rs58765639;rs550101818;rs78352572
cg12216772	-0.107054	0.769452	0.00256415	0.0409795	0.827096	0.720042	-0.107054	10	46164062	R	ANUBL1	5'UTR	shelf	chr10:46167677-46168642	rs191140838;rs182198317;rs554465990
cg03249723	-0.239608	0.482229	0.00260115	0.0412016	0.611249	0.371641	-0.239608	9	98880057	F	LOC158434	TSS1500	opensea		rs183894534;rs528029820;rs73654855;rs567982365
cg12140830	-0.115629	0.660578	0.00270472	0.0418332	0.72284	0.607211	-0.115629	10	111770192	F	ADD3	5'UTR	shore	chr10:111767087-111768355	rs117790614;rs556705634
cg14037413	-0.109547	0.304876	0.00277312	0.0422481	0.363863	0.254316	-0.109547	11	9482594	F	ZNF143	1stExon	island	chr11:9482109-9483152
cg23893629	-0.100798	0.639487	0.00282183	0.0425835	0.693763	0.592965	-0.100798	1	203733971	F	LAX1	TSS1500	opensea		rs188537179;rs142749687;rs151043016;rs141392327
cg25463779	-0.128962	0.699247	0.00282191	0.0425835	0.768688	0.639726	-0.128962	12	124773236	F	FAM101A	TSS1500	opensea		rs117222788
cg25715498	-0.107718	0.451698	0.00285639	0.0427944	0.5097	0.401982	-0.107718	1	160492991	F	SLAMF6	1stExon	opensea		rs183850576;rs549241688
cg13454493	-0.127092	0.106472	0.00295053	0.0433775	0.174906	0.0478141	-0.127092	22	40859630	R	MKL1	TSS200	opensea		rs6001921;rs575941622
cg24871643	-0.125162	0.293792	0.00308825	0.044213	0.361187	0.236025	-0.125162	5	6745890	R	PAPD7	TSS1500	opensea		rs427394
cg06167719	-0.10373	0.513395	0.00318589	0.0447883	0.56925	0.465519	-0.10373	21	38362727	F	HLCS	TSS200	island	chr21:38362015-38362868	rs140483206;rs576585876
cg14053955	-0.112029	0.58819	0.00335654	0.0458179	0.648514	0.536485	-0.112029	6	108053690	R	SCML4	TSS200	opensea		rs184740064
cg05325390	-0.127876	0.336062	0.00358918	0.0470909	0.404918	0.277042	-0.127876	16	23464715	R	COG7	TSS1500	shore	chr16:23463990-23464629
cg01961410	-0.105185	0.177804	0.00364226	0.0473727	0.234442	0.129257	-0.105185	2	86790732	F	CHMP3	TSS200	shore	chr2:86789974-86790642	rs140417512

## Sheet: Filt 0.1 UP
CG_ID	logFC	AveExpr	P.Value	adj.P.Val	CTP_AVG	CTPP_AVG	deltaBeta	CHR	MAPINFO	Strand	gene	feature	cgi	UCSC_Islands_Name	SNP_ID
cg00161189	0.100882	0.806378	9.87642e-08	0.00207515	0.752057	0.852938	0.100882	9	127906880	F	SCAI	TSS1500	shore	chr9:127905675-127905947	rs576531328
cg01386236	0.122725	0.487776	3.12786e-07	0.00253128	0.421693	0.544418	0.122725	X	101410618	F	BEX5	5'UTR	opensea
cg04413138	0.185448	0.598289	3.86621e-07	0.00253128	0.498433	0.683881	0.185448	1	163131317	R	LOC101928404	TSS200	opensea
cg22427411	0.126195	0.785251	4.19681e-07	0.0025963	0.7173	0.843495	0.126195	3	127641628	R	KBTBD12	TSS1500	opensea		rs531530521;rs550015321
cg17832871	0.122584	0.22007	4.51265e-07	0.00268178	0.154063	0.276647	0.122584	17	79996924	R	DCXR	TSS1500	shore	chr17:79994780-79995664	rs12603668
cg26175287	0.110786	0.445175	5.60186e-07	0.0029158	0.385521	0.496307	0.110786	14	95877009	R	C14orf139	TSS1500	opensea		rs542895893;rs184717878
cg02556038	0.132058	0.832377	5.95324e-07	0.002956	0.761269	0.893327	0.132058	1	95939786	R	FLJ31662	TSS1500	opensea		rs113067581;rs557622452;rs957186
cg11966313	0.123958	0.889452	7.7372e-07	0.003191	0.822706	0.946664	0.123958	15	38857791	R	RASGRP1	TSS1500	shore	chr15:38856262-38857658	rs79955637
cg24490154	0.142583	0.677757	1.39861e-06	0.00372454	0.600981	0.743565	0.142583	X	129122111	F	BCORL1	5'UTR	shelf	chrX:129118345-129118690
cg22933161	0.120655	0.64978	1.50932e-06	0.00380111	0.584812	0.705467	0.120655	12	109120582	F	CORO1C	5'UTR	shelf	chr12:109124224-109125964	rs540072343;rs558071395;rs561866434;rs541143538;rs190980155;rs574513547;rs183170991
cg25125469	0.135474	0.745255	1.51594e-06	0.00380111	0.672307	0.807781	0.135474	16	20778415	R	ACSM3	5'UTR	opensea
cg15695045	0.159435	0.565487	1.56011e-06	0.00382296	0.479638	0.639073	0.159435	1	204330069	F	PLEKHA6	TSS1500	opensea		rs530922091;rs182304381;rs564528050
cg09422970	0.107217	0.765927	1.66559e-06	0.00387198	0.708195	0.815412	0.107217	17	43870537	F	CRHR1	5'UTR	opensea		rs138619821;rs142711657
cg08122232	0.136702	0.431236	1.66997e-06	0.00387198	0.357628	0.49433	0.136702	17	74100132	R	EXOC7	TSS1500	shore	chr17:74099738-74100055	rs535601624
cg05383783	0.100309	0.715259	1.80455e-06	0.00395112	0.661247	0.761556	0.100309	11	2907819	R	CDKN1C	TSS1500	shore	chr11:2905023-2907024
cg13468249	0.11489	0.344021	2.35937e-06	0.00439679	0.282157	0.397048	0.11489	17	7154818	R	DULLARD	5'UTR	island	chr17:7154424-7156126	rs182019264;rs549815534
cg14297504	0.100608	0.858631	2.59575e-06	0.00462054	0.804458	0.905066	0.100608	5	34687533	R	RAI14	TSS200	opensea		rs575555878
cg01017125	0.148893	0.682498	2.81859e-06	0.00478083	0.602325	0.751218	0.148893	22	40946363	F	MKL1	5'UTR	opensea		rs565715360;rs191593551
cg12365612	0.190134	0.742648	3.14377e-06	0.00487794	0.640268	0.830402	0.190134	1	116925789	R	ATP1A1	TSS1500	opensea
cg08003958	0.108755	0.708484	3.15044e-06	0.00487794	0.649924	0.758679	0.108755	13	49561466	R	FNDC3A	5'UTR	opensea		rs530641307
cg24479776	0.157697	0.67663	3.31171e-06	0.00494944	0.591716	0.749413	0.157697	18	67067261	R	DOK6	TSS1500	shore	chr18:67067509-67069168	rs537011759;rs3809949
cg25719685	0.175013	0.453805	4.20253e-06	0.00521182	0.359567	0.53458	0.175013	3	100353892	F	ADGRG7	TSS1500	opensea		rs561005834;rs111528085;rs111599339
cg03395546	0.116513	0.181388	5.58692e-06	0.00555123	0.11865	0.235163	0.116513	19	41222599	R	ADCK4	1stExon	island	chr19:41222598-41223162	rs565387158;rs575595582
cg00699693	0.102575	0.840642	5.71831e-06	0.00561954	0.78541	0.887984	0.102575	16	69965646	R	MIR140	TSS1500	opensea
cg18792381	0.126103	0.430581	5.91407e-06	0.0057083	0.362679	0.488782	0.126103	5	179781547	R	GFPT2	TSS1500	shore	chr5:179779114-179781279
cg11026249	0.189417	0.587025	5.95514e-06	0.00572512	0.485032	0.674449	0.189417	12	56377233	F	RAB5B	5'UTR	opensea		rs568159280
cg25221323	0.12159	0.843859	6.22869e-06	0.00581808	0.778387	0.899977	0.12159	X	133303665	F	MIR363	TSS200	shelf	chrX:133305678-133306936
cg03880355	0.126244	0.311098	6.30089e-06	0.00582798	0.24312	0.369364	0.126244	5	74162880	F	FAM169A	TSS1500	shore	chr5:74161536-74162716	rs540148844
cg00763172	0.110897	0.852125	6.85903e-06	0.00604432	0.792411	0.903308	0.110897	2	64777806	R	AFTPH	5'UTR	opensea
cg22819767	0.154046	0.654004	6.97243e-06	0.00606591	0.571056	0.725102	0.154046	10	11866910	F	C10orf47	5'UTR	shore	chr10:11865125-11865984	rs540692551;rs71513306
cg18712919	0.124363	0.741976	7.65657e-06	0.00622774	0.675011	0.799375	0.124363	2	28112170	R	BRE	TSS1500	shore	chr2:28113060-28113764	rs377431476
cg04573872	0.10504	0.820589	8.76169e-06	0.0063898	0.764029	0.869069	0.10504	1	26516623	F	CATSPER4	TSS1500	opensea		rs138323349;rs528197126
cg14522942	0.101065	0.295642	9.41552e-06	0.00651614	0.241222	0.342287	0.101065	4	141264798	F	SCOC	1stExon	opensea		rs373613165;rs147692515;rs190256178;rs141011623
cg13484596	0.120185	0.798924	9.81334e-06	0.00657768	0.734209	0.854394	0.120185	3	114575658	F	ZBTB20	5'UTR	opensea
cg01962010	0.139768	0.866088	1.05723e-05	0.00677408	0.790828	0.930596	0.139768	9	32394921	F	ACO1	5'UTR	opensea		rs576852715;rs11424780;rs60906863
cg02753020	0.16081	0.203607	1.13083e-05	0.00686287	0.117017	0.277827	0.16081	12	9393068	F	MIR1244-4	TSS1500	shore	chr12:9392459-9392686
cg00873038	0.114375	0.799262	1.21028e-05	0.00698354	0.737676	0.85205	0.114375	3	48964925	F	ARIH2	5'UTR	opensea		rs566130090;rs536857938;rs202009674;rs555165000;rs576696678
cg18033029	0.129518	0.523385	1.27242e-05	0.00707174	0.453645	0.583162	0.129518	15	43425039	F	TMEM62	TSS1500	shore	chr15:43425772-43426263	rs186349947;rs534081923;rs79302042;rs189729110
cg08922347	0.167637	0.777298	1.30116e-05	0.00711341	0.687032	0.854669	0.167637	11	5409945	F	OR51M1	TSS1500	opensea		rs200737360;rs574232473;rs536443958;rs150564490
cg11464131	0.105914	0.758437	1.39005e-05	0.00722535	0.701407	0.80732	0.105914	13	48649921	F	MED4-AS1	TSS1500	opensea		rs138385567
cg12934184	0.131992	0.636465	1.4676e-05	0.00735969	0.565392	0.697384	0.131992	3	185430309	F	IGF2BP2-AS1	TSS1500	opensea		rs545241126;rs560255354;rs116698460
cg03175870	0.135241	0.743193	1.50638e-05	0.00744058	0.67037	0.805612	0.135241	6	24383595	F	DCDC2	TSS200	opensea		rs112106854;rs115522070
cg18964140	0.124752	0.871569	1.53906e-05	0.00748924	0.804395	0.929147	0.124752	13	45775763	R	KCTD4	TSS1500	opensea
cg02760293	0.106199	0.699286	1.55792e-05	0.00752371	0.642102	0.748301	0.106199	5	146258785	F	PPP2R2B	5'UTR	shore	chr5:146257346-146258575	rs534620422;rs554010274;rs574015758
cg24074822	0.127753	0.820982	1.61864e-05	0.00762757	0.752192	0.879944	0.127753	8	57126919	F	CHCHD7	5'UTR	shore	chr8:57123572-57124997	rs543507243;rs142235798
cg20845461	0.11943	0.75392	1.80743e-05	0.00785934	0.689612	0.809042	0.11943	4	143353401	F	INPP4B	5'UTR	opensea		rs557095175;rs575800417
cg21525359	0.104942	0.675017	1.87737e-05	0.00790354	0.618509	0.723452	0.104942	7	29186541	F	CPVL	TSS1500	opensea		rs146919606;rs245881;rs560087445;rs117747283
cg18348274	0.106416	0.85856	1.96321e-05	0.00802116	0.801259	0.907675	0.106416	7	66389009	F	C7orf42	5'UTR	shelf	chr7:66386044-66386809	rs188784125
cg14521435	0.150431	0.790253	2.16859e-05	0.00832329	0.709252	0.859683	0.150431	12	24200495	F	SOX5	5'UTR	opensea		rs543216125;rs6487371
cg15176543	0.158208	0.819243	2.23168e-05	0.00838879	0.734055	0.892262	0.158208	2	25875614	F	DTNB	TSS200	opensea
cg17878199	0.133184	0.82567	2.32272e-05	0.00847418	0.753955	0.887139	0.133184	11	56142884	R	OR8U8	TSS1500	opensea		rs558794592;rs17150404
cg01816191	0.122676	0.858894	2.42533e-05	0.00856966	0.792838	0.915514	0.122676	3	180629523	F	FXR1	TSS1500	shore	chr3:180630152-180630996
cg05487508	0.20679	0.737469	2.45415e-05	0.00858277	0.62612	0.83291	0.20679	X	47480005	F	SYN1	TSS1500	shore	chrX:47478670-47479515
cg03610123	0.149675	0.838568	2.5099e-05	0.00864742	0.757974	0.907649	0.149675	21	26805158	R	LINC00158	TSS1500	opensea
cg12094942	0.13485	0.885839	2.52484e-05	0.00865536	0.813227	0.948077	0.13485	10	225064	R	ZMYND11	5'UTR	opensea		rs193064594
cg14890660	0.165923	0.770442	2.55992e-05	0.00870604	0.681099	0.847022	0.165923	17	57215307	R	MIR454	TSS200	opensea		rs145809496
cg14568490	0.100997	0.759592	2.60435e-05	0.00873907	0.705209	0.806206	0.100997	7	135645153	F	LUZP6	5'UTR	opensea		rs143395363;rs561582892;rs146204756;rs10240281
cg06800962	0.117952	0.37101	2.65601e-05	0.00878366	0.307498	0.425449	0.117952	3	149096029	R	TM4SF1	TSS1500	opensea		rs548704315
cg01309726	0.15521	0.731119	2.67063e-05	0.00878649	0.647544	0.802755	0.15521	10	99477939	R	LOC100270710	TSS200	shelf	chr10:99473520-99474664	rs75153123;rs74152011;rs542731980
cg23892687	0.115434	0.630459	2.7322e-05	0.00885789	0.568303	0.683736	0.115434	5	16180946	F	MARCH11	TSS1500	shore	chr5:16179064-16180420
cg18556587	0.128927	0.660372	2.76668e-05	0.00887048	0.59095	0.719877	0.128927	2	159909020	R	TANC1	5'UTR	opensea		rs573926424
cg12268400	0.152522	0.831108	2.8023e-05	0.00888784	0.748981	0.901502	0.152522	5	82360183	F	SCARNA18	TSS200	opensea		rs544065052;rs75944262
cg08255211	0.168215	0.805301	2.84771e-05	0.00894449	0.714723	0.882939	0.168215	16	6067801	F	A2BP1	TSS1500	shore	chr16:6068914-6070401	rs548491651;rs146848493;rs74406130;rs372145305
cg12973806	0.124498	0.75127	2.98377e-05	0.00908413	0.684232	0.808731	0.124498	3	98503659	R	ST3GAL6	5'UTR	opensea		rs140827794;rs190607462
cg17314034	0.142541	0.281563	3.14512e-05	0.00926805	0.20481	0.347352	0.142541	3	149095540	R	TM4SF1	1stExon	opensea		rs578109966
cg12131903	0.171225	0.804469	3.18288e-05	0.00927343	0.712271	0.883496	0.171225	18	52495103	F	RAB27B	TSS1500	shore	chr18:52495604-52496007	rs576421130;rs4801099;rs571888393;rs184896541;rs189802961
cg19000611	0.107346	0.890047	3.22561e-05	0.0093287	0.832245	0.939591	0.107346	14	92198288	R	CATSPERB	5'UTR	opensea		rs61988231
cg09233300	0.129417	0.815862	3.3378e-05	0.00945273	0.746176	0.875593	0.129417	5	140770423	R	PCDHGA8	TSS1500	shore	chr5:140772385-140772682
cg05922563	0.107396	0.378267	3.3543e-05	0.00947103	0.320439	0.427834	0.107396	17	40611593	F	ATP6V0A1	5'UTR	shore	chr17:40610746-40611032	rs561946406
cg24458342	0.127802	0.818142	3.45475e-05	0.00954399	0.749325	0.877127	0.127802	14	64088341	F	WDR89	5'UTR	opensea
cg25797932	0.12171	0.87746	3.56783e-05	0.00964232	0.811923	0.933633	0.12171	5	116749831	F	LINC00992	TSS1500	opensea		rs552205780;rs17141732;rs548254843
cg23348107	0.133238	0.783212	3.76369e-05	0.00979176	0.711468	0.844706	0.133238	6	99968423	F	TSTD3	TSS1500	opensea		rs187829878;rs534575659;rs191581097
cg16327885	0.149211	0.745383	3.83403e-05	0.00983777	0.665039	0.814249	0.149211	12	69741669	F	LYZ	TSS1500	opensea		rs557655266
cg15478128	0.178932	0.742419	3.83413e-05	0.00983777	0.646071	0.825003	0.178932	5	57854154	R	LOC101928600	TSS200	opensea		rs542221856
cg10500749	0.124283	0.772549	3.84434e-05	0.00983777	0.705627	0.82991	0.124283	6	8437152	R	SLC35B3	TSS1500	shore	chr6:8435314-8436141	rs567525343;rs146884181
cg13699994	0.102631	0.79843	3.84532e-05	0.00983777	0.743167	0.845798	0.102631	11	72354839	F	PDE2A	TSS1500	shore	chr11:72353222-72354358	rs573979834;rs236908;rs559520903;rs78788987
cg09520037	0.131799	0.877185	3.84903e-05	0.00983777	0.806216	0.938015	0.131799	8	123859156	F	ZHX2	5'UTR	opensea		rs529012965;rs16897531;rs78982787
cg20983125	0.114855	0.847722	3.93548e-05	0.0098848	0.785877	0.900732	0.114855	4	71494151	R	ENAM	TSS1500	opensea		rs139081084;rs574728530;rs144004021
cg00978415	0.147753	0.773552	3.98365e-05	0.00989851	0.693993	0.841746	0.147753	1	151345771	R	SELENBP1	TSS1500	opensea		rs567345730
cg18109879	0.16919	0.822351	4.04832e-05	0.00997483	0.731248	0.900439	0.16919	1	247979148	R	OR14A16	TSS200	opensea		rs577712203;rs138666893
cg05222316	0.129591	0.204663	4.05213e-05	0.00997483	0.134883	0.264474	0.129591	7	130796017	F	LINC-PINT	TSS1500	shore	chr7:130794689-130795032	rs375950645
cg10222683	0.105518	0.193297	4.12348e-05	0.00999521	0.13648	0.241998	0.105518	2	201374906	F	KCTD18	TSS200	island	chr2:201374435-201374968	rs112422091;rs187395538;rs77880297
cg07642729	0.138283	0.816302	4.32474e-05	0.0101842	0.741842	0.880125	0.138283	7	123248246	F	ASB15	5'UTR	opensea
cg25699597	0.113213	0.621785	4.39898e-05	0.0102004	0.560824	0.674037	0.113213	2	178974212	F	PDE11A	TSS1500	shelf	chr2:178977078-178977828	rs544064876;rs563888704;rs114418132
cg00600584	0.195148	0.486089	4.45662e-05	0.0102174	0.381009	0.576158	0.195148	3	189347814	R	TP63	TSS1500	opensea		rs2178413;rs535232037;rs555145347
cg20642756	0.129146	0.832516	4.52759e-05	0.0102663	0.762976	0.892122	0.129146	10	45497470	R	ZNF22	5'UTR	shore	chr10:45496275-45496550	rs185571713
cg13114095	0.119421	0.685412	4.70316e-05	0.0103577	0.621109	0.74053	0.119421	17	46652532	F	HOXB3	TSS1500	shore	chr17:46654053-46654369
cg16361890	0.1457	0.422643	4.82237e-05	0.0103989	0.344189	0.489889	0.1457	5	179220545	F	LTC4S	TSS1500	shelf	chr5:179222608-179223825	rs565662356;rs149149685
cg10230890	0.104399	0.647354	4.86091e-05	0.0104203	0.591139	0.695538	0.104399	1	100716225	F	DBT	TSS1500	opensea
cg11480314	0.102644	0.397165	4.87226e-05	0.0104203	0.341895	0.44454	0.102644	1	174843767	F	RABGAP1L	TSS1500	opensea		rs115145014
cg05011988	0.144696	0.837981	4.92406e-05	0.0104531	0.760068	0.904764	0.144696	20	49521049	F	ADNP	5'UTR	opensea		rs148649100;rs532764925
cg18117669	0.105516	0.582151	4.93523e-05	0.0104558	0.525335	0.630851	0.105516	15	57510284	F	TCF12	TSS1500	opensea
cg22715321	0.158489	0.866767	4.98619e-05	0.0104558	0.781427	0.939916	0.158489	19	9437779	R	ZNF559	5'UTR	shelf	chr19:9434784-9435144	rs537731740;rs185199705;rs59704988;rs544982559
cg09268744	0.128733	0.748567	5.03854e-05	0.0104614	0.67925	0.807983	0.128733	6	53975898	R	MLIP	TSS1500	opensea		rs540160744;rs556750577;rs191923995
cg23754934	0.113987	0.638708	5.05004e-05	0.0104614	0.577331	0.691318	0.113987	11	60047483	R	MS4A4A	TSS1500	opensea		rs561265874;rs530015833
cg26848180	0.110471	0.884594	5.19527e-05	0.0105207	0.825109	0.93558	0.110471	4	40317304	R	LOC101060498	TSS1500	opensea
cg18563852	0.142155	0.775738	5.21578e-05	0.0105251	0.699193	0.841348	0.142155	3	141724658	R	TFDP2	5'UTR	opensea		rs2861422
cg15924527	0.118781	0.801252	5.26711e-05	0.0105681	0.737293	0.856074	0.118781	10	69425740	F	CTNNA3	TSS1500	opensea		rs138294104;rs149266794;rs566304665;rs535757008
cg14026546	0.140262	0.293252	5.45922e-05	0.0106276	0.217726	0.357988	0.140262	3	149095562	F	TM4SF1	1stExon	opensea		rs574201543;rs543007094;rs145110093
cg13149454	0.146729	0.846354	5.52523e-05	0.0106597	0.767346	0.914075	0.146729	3	152060184	F	TMEM14E	TSS1500	opensea		rs187151467;rs191543003
cg27045512	0.112356	0.56181	5.81555e-05	0.010873	0.501311	0.613667	0.112356	12	109531692	R	ALKBH2	TSS1500	shore	chr12:109531107-109531359	rs554186130;rs1642042;rs184445959
cg07356135	0.162584	0.74951	5.84291e-05	0.0108857	0.661964	0.824548	0.162584	8	49965470	R	C8orf22	TSS1500	opensea		rs532927133;rs118137294
cg15400074	0.102801	0.790658	6.011e-05	0.0109739	0.735304	0.838105	0.102801	1	76399447	R	ASB17	TSS1500	opensea		rs1469988;rs76163340;rs114648795
cg22187952	0.121104	0.760706	6.02235e-05	0.0109739	0.695496	0.8166	0.121104	5	16509635	R	FAM134B	TSS1500	opensea		rs187350840;rs528062236;rs192574711;rs539747955
cg23516342	0.145276	0.677714	6.10897e-05	0.0110481	0.599489	0.744764	0.145276	X	27764690	F	DCAF8L2	TSS1500	opensea
cg16892828	0.113386	0.77383	6.11958e-05	0.0110481	0.712776	0.826162	0.113386	6	122720190	R	HSF2	TSS1500	shore	chr6:122720607-122721366	rs373269899;rs111891837;rs376299927
cg05740739	0.123148	0.787099	6.16472e-05	0.0110806	0.720788	0.843937	0.123148	2	240986651	F	OR6B3	TSS1500	opensea		rs143435930;rs373218087
cg17437930	0.100503	0.814238	6.26454e-05	0.0111366	0.760121	0.860624	0.100503	7	24619232	R	MPP6	5'UTR	opensea		rs528629713;rs548677034
cg09760634	0.132444	0.816042	6.29476e-05	0.0111551	0.744726	0.87717	0.132444	1	240031322	F	CHRM3	5'UTR	opensea		rs555540343;rs589215;rs574287892
cg23351738	0.105136	0.706403	6.33045e-05	0.0111768	0.649791	0.754927	0.105136	6	31589926	R	SNORA38	TSS1500	shore	chr6:31587779-31589024	rs145561725
cg06473925	0.168482	0.323217	6.33079e-05	0.0111768	0.232496	0.400978	0.168482	9	104241495	R	TMEM246	5'UTR	opensea		rs553513033;rs143962211;rs116334743
cg27521571	0.105474	0.851223	6.40508e-05	0.0112187	0.794429	0.899903	0.105474	22	19938424	R	COMT	5'UTR	opensea		rs545562362;rs565340849
cg01349063	0.138755	0.782719	6.44346e-05	0.0112368	0.708004	0.84676	0.138755	8	51085050	R	SNTG1	5'UTR	opensea		rs4873415;rs564018270;rs575119936;rs542654153
cg00487142	0.133642	0.501406	6.70974e-05	0.0114473	0.429445	0.563087	0.133642	3	109056357	F	DPPA4	1stExon	opensea		rs57223541;rs16855561;rs529337862;rs199742086;rs188593809;rs536924479
cg22849858	0.131204	0.888978	6.77379e-05	0.0114758	0.818329	0.949533	0.131204	4	71702575	F	GRSF1	5'UTR	shelf	chr4:71704664-71705736	rs558998590;rs571120712;rs538556954;rs7678086
cg03438246	0.100416	0.893882	6.84968e-05	0.0115061	0.839813	0.940228	0.100416	5	159847881	R	PTTG1	TSS1500	shore	chr5:159848779-159849113
cg26971692	0.118945	0.469557	6.93985e-05	0.0115573	0.40551	0.524455	0.118945	7	135633371	F	LUZP6	5'UTR	opensea		rs573864409;rs542912712
cg02792375	0.173348	0.800489	7.01788e-05	0.0115649	0.707148	0.880495	0.173348	12	10325732	F	TMEM52B	5'UTR	opensea		rs186943662
cg12495376	0.139234	0.842784	7.29313e-05	0.0116977	0.767812	0.907046	0.139234	9	21482409	F	IFNE	TSS200	opensea		rs75140720;rs370999269;rs545444801
cg16992039	0.150614	0.833018	7.43042e-05	0.0117402	0.751918	0.902532	0.150614	18	39534654	F	PIK3C3	TSS1500	opensea		rs565744966
cg20887444	0.121778	0.895453	7.50989e-05	0.0117656	0.82988	0.951658	0.121778	3	18003166	F	LOC339862	TSS1500	opensea		rs187871574;rs76400283;rs372489087;rs537365849;rs543098781
cg00127664	0.103405	0.732435	7.64495e-05	0.0117971	0.676755	0.78016	0.103405	18	29597931	R	RNF125	TSS1500	shore	chr18:29598566-29599460	rs531094791;rs141074683
cg10043665	0.146641	0.82277	7.7975e-05	0.0118954	0.743809	0.89045	0.146641	21	31874552	R	KRTAP19-5	TSS200	opensea		rs543700848
cg07093496	0.153267	0.804516	7.89486e-05	0.0119333	0.721987	0.875254	0.153267	17	76044050	F	TNRC6C	5'UTR	opensea
cg26393261	0.105868	0.555137	8.19795e-05	0.012061	0.498131	0.603999	0.105868	6	16467598	R	ATXN1	5'UTR	opensea		rs527287145;rs184001567;rs188048788
cg04538551	0.146212	0.700737	8.54309e-05	0.0122165	0.622007	0.768219	0.146212	15	25344249	R	SNORD116-26	TSS1500	opensea		rs183253210;rs150813501;rs553195292
cg24796870	0.13746	0.805896	8.63945e-05	0.0122716	0.731879	0.869339	0.13746	4	56377288	F	CLOCK	5'UTR	opensea		rs147700836;rs528804527;rs371447355
cg21150053	0.116138	0.460335	8.6572e-05	0.0122725	0.397799	0.513937	0.116138	5	27040099	F	CDH9	TSS1500	opensea
cg17329676	0.150624	0.789855	8.70755e-05	0.0123092	0.70875	0.859374	0.150624	12	30831197	R	IPO8	TSS1500	opensea
cg05539344	0.106543	0.853118	8.80734e-05	0.0123763	0.795749	0.902292	0.106543	9	79115376	R	GCNT1	TSS200	opensea
cg25353401	0.128774	0.70924	8.94097e-05	0.0124445	0.6399	0.768675	0.128774	21	17911066	R	MIRLET7C	TSS1500	opensea		rs546933050
cg09443479	0.176177	0.798596	9.06589e-05	0.0125203	0.703731	0.879908	0.176177	8	108511174	F	ANGPT1	TSS1500	opensea
cg18589742	0.105961	0.220042	9.49134e-05	0.0126946	0.162986	0.268947	0.105961	19	13133825	F	NFIX	TSS1500	shore	chr19:13135317-13136169	rs115503426;rs372248021
cg00650309	0.111001	0.88956	9.52653e-05	0.012711	0.829791	0.940791	0.111001	15	43476352	F	CCNDBP1	TSS1500	shore	chr15:43477588-43477816	rs531012928;rs551112057;rs567903437
cg11275487	0.100627	0.628962	9.57296e-05	0.0127193	0.574778	0.675405	0.100627	5	37836119	F	GDNF	TSS1500	shore	chr5:37836747-37840726	rs538183779
cg14248811	0.12265	0.836478	9.62682e-05	0.0127385	0.770436	0.893086	0.12265	3	122043101	F	CSTA	TSS1500	opensea
cg26192826	0.139421	0.814765	9.68881e-05	0.0127595	0.739692	0.879113	0.139421	11	68598649	F	CPT1A	5'UTR	opensea		rs146152098;rs1017640
cg20078262	0.129681	0.822822	9.81385e-05	0.0128188	0.752994	0.882674	0.129681	14	68289825	R	RAD51B	5'UTR	opensea		rs17515456;rs187867278
cg27488007	0.164154	0.65132	9.89528e-05	0.0128635	0.56293	0.727084	0.164154	10	126845714	R	CTBP2	5'UTR	shore	chr10:126847224-126851327	rs577663308;rs544994400;rs563843282
cg22017903	0.121355	0.824167	0.000100511	0.012932	0.758822	0.880177	0.121355	4	48654166	F	FRYL	5'UTR	opensea		rs149748620
cg22190754	0.104269	0.880849	0.000105683	0.0131448	0.824704	0.928973	0.104269	2	230758991	R	TRIP12	5'UTR	opensea		rs551453805
cg01655210	0.137718	0.84969	0.000106263	0.01318	0.775534	0.913252	0.137718	5	9630560	R	TAS2R1	TSS200	opensea		rs2234228;rs116383908;rs142487801
cg25544949	0.111382	0.772193	0.000107	0.0132258	0.712218	0.823601	0.111382	19	49123556	R	SPHK2	5'UTR	shore	chr19:49122277-49122923	rs566397019;rs186472292
cg21400344	0.104269	0.311526	0.000108786	0.0132899	0.255381	0.35965	0.104269	1	25870172	R	LDLRAP1	5'UTR	island	chr1:25869893-25871042	rs540726468;rs146258998
cg07365708	0.118114	0.819528	0.000114291	0.0135012	0.755929	0.874043	0.118114	2	228584221	F	SLC19A3	TSS1500	shore	chr2:228582485-228582821
cg20461691	0.114762	0.795977	0.000115545	0.0135329	0.734182	0.848944	0.114762	X	99898347	F	SRPX2	TSS1500	opensea
cg05700579	0.104878	0.801623	0.000116903	0.0135907	0.74515	0.850029	0.104878	4	72651555	F	GC	TSS1500	opensea
cg09135706	0.181272	0.6014	0.000119575	0.0136759	0.503792	0.685065	0.181272	11	46657392	R	ATG13	5'UTR	opensea		rs142606124
cg15735483	0.155005	0.792048	0.000120426	0.0136934	0.708584	0.863589	0.155005	X	20135349	F	MAP7D2	TSS1500	island	chrX:20134203-20135350
cg14776578	0.103464	0.518859	0.000120446	0.0136934	0.463147	0.566611	0.103464	10	32345866	F	KIF5B	TSS1500	shore	chr10:32344550-32345570	rs199924048
cg17181840	0.135245	0.787189	0.000120772	0.0137103	0.714365	0.84961	0.135245	4	170580664	F	CLCN3	TSS1500	opensea		rs571226049;rs538285988;rs192042894
cg11322936	0.164793	0.845063	0.000121354	0.0137176	0.756329	0.921122	0.164793	10	46065860	R	MARCH8	5'UTR	opensea		rs12767109;rs541103073
cg21857346	0.109601	0.857484	0.000123576	0.0137911	0.798468	0.90807	0.109601	8	40010823	F	C8orf4	TSS200	opensea		rs117855846;rs189742680
cg11619648	0.134363	0.836126	0.000125418	0.0138209	0.763777	0.89814	0.134363	3	44515242	F	ZNF445	5'UTR	shelf	chr3:44518838-44519368
cg12623107	0.112142	0.897216	0.000126882	0.0138766	0.836832	0.948974	0.112142	11	18346401	R	GTF2H1	5'UTR	shelf	chr11:18343625-18344238	rs577419302
cg00267196	0.140153	0.841821	0.000127258	0.013887	0.766354	0.906507	0.140153	8	135710113	F	ZFAT	TSS1500	opensea		rs371124472
cg24656834	0.117492	0.381828	0.000127348	0.013887	0.318563	0.436055	0.117492	19	16045728	F	CYP4F11	TSS200	opensea		rs12985091;rs144468169;rs115355503
cg22510215	0.139318	0.820796	0.000127481	0.0138898	0.745779	0.885097	0.139318	10	91086421	R	IFIT3	TSS1500	opensea		rs528266758
cg19745185	0.108419	0.405188	0.000128159	0.0139175	0.346808	0.455227	0.108419	11	33278372	R	HIPK3	TSS1500	shore	chr11:33278657-33280175	rs34216605
cg22769890	0.140201	0.700436	0.000129763	0.013987	0.624944	0.765144	0.140201	10	126717502	F	CTBP2	TSS1500	shore	chr10:126715728-126715929	rs553007190;rs145561964;rs538649121;rs112289618
cg24598192	0.121436	0.756521	0.000130089	0.0140061	0.691132	0.812568	0.121436	17	17639548	R	RAI1	5'UTR	opensea
cg19262433	0.131871	0.849489	0.000130713	0.0140205	0.778482	0.910352	0.131871	1	210124964	F	SYT14	5'UTR	opensea		rs147588120;rs185568103
cg26684241	0.140568	0.84312	0.000132297	0.014101	0.767429	0.907998	0.140568	1	228331879	R	GUK1	5'UTR	shelf	chr1:228327508-228328560	rs79176966
cg12716601	0.10703	0.238214	0.000132837	0.014118	0.180582	0.287612	0.10703	12	96602913	F	ELK3	5'UTR	opensea		rs528228710
cg00280235	0.129975	0.433737	0.00013336	0.0141368	0.36375	0.493726	0.129975	7	107797076	F	NRCAM	1stExon	opensea		rs537632400
cg25330599	0.114239	0.800189	0.00013426	0.0141623	0.738675	0.852914	0.114239	15	24220187	R	PWRN4	TSS200	opensea		rs12148138;rs113582168
cg19647370	0.154862	0.796464	0.000137795	0.0142601	0.713077	0.867939	0.154862	12	26146815	F	RASSF8	5'UTR	opensea		rs537477130;rs369491894;rs2279680;rs146447505;rs534038992;rs181965860
cg24312830	0.170237	0.83958	0.000137955	0.0142679	0.747914	0.918151	0.170237	8	123820910	R	ZHX2	5'UTR	opensea		rs561357577;rs377097671;rs144518823
cg16103098	0.183273	0.811946	0.000138563	0.0142806	0.713261	0.896533	0.183273	14	101192374	R	DLK1	TSS1500	shore	chr14:101192851-101193499	rs139352368;rs564779490
cg26585779	0.10011	0.859849	0.000138952	0.0142955	0.805944	0.906054	0.10011	3	136676264	F	IL20RB	TSS1500	opensea		rs569651363;rs835634
cg25561208	0.139378	0.818142	0.000139414	0.0143138	0.743092	0.88247	0.139378	4	87536685	F	PTPN13	5'UTR	opensea		rs564550934;rs142191098
cg11421132	0.120675	0.82206	0.00014086	0.0143619	0.757081	0.877756	0.120675	2	210443979	R	MAP2	TSS1500	opensea
cg24061197	0.190428	0.540935	0.000142117	0.0144064	0.438397	0.628825	0.190428	2	220108496	F	GLB1L	5'UTR	shore	chr2:220107844-220108348	rs529012499;rs10194492
cg09113950	0.122741	0.477947	0.000142131	0.0144064	0.411856	0.534597	0.122741	3	119498870	R	NR1I2	TSS1500	opensea
cg15536242	0.120696	0.702127	0.000143558	0.0144561	0.637137	0.757833	0.120696	12	56848590	R	MIP	TSS200	opensea		rs111294551;rs181163988
cg01003599	0.105296	0.627892	0.00014552	0.0145277	0.571194	0.67649	0.105296	1	213123436	F	VASH2	TSS1500	shore	chr1:213123647-213125092
cg04314100	0.10821	0.860641	0.000148526	0.014638	0.802375	0.910584	0.10821	10	70513637	R	SNORD98	TSS1500	opensea		rs202178809;rs553897822
cg08040972	0.142482	0.379516	0.000149585	0.0146829	0.302795	0.445277	0.142482	4	86699633	R	ARHGAP24	TSS1500	opensea		rs113072385;rs570161285;rs189850524
cg24286764	0.100626	0.772301	0.000150772	0.0147013	0.718118	0.818743	0.100626	1	174923861	R	LOC101928696	TSS1500	opensea		rs192399074;rs570714347
cg02893499	0.13085	0.812703	0.000152077	0.0147284	0.742246	0.873096	0.13085	10	126149571	R	LHPP	TSS1500	shore	chr10:126150243-126150740	rs553038351
cg00514723	0.114348	0.353384	0.000153351	0.0147526	0.291811	0.40616	0.114348	20	40244770	R	CHD6	5'UTR	shore	chr20:40246345-40247841	rs183333312
cg20415697	0.117806	0.824023	0.00015363	0.0147526	0.760589	0.878395	0.117806	1	43285933	R	ERMAP	5'UTR	shelf	chr1:43282574-43283090	rs565230188;rs372410601
cg02375313	0.130758	0.880341	0.000154604	0.0147887	0.809933	0.940691	0.130758	6	658301	R	EXOC2	5'UTR	shore	chr6:656409-657155	rs556127217;rs576247237;rs182952816
cg22329438	0.117928	0.830465	0.000157781	0.0148667	0.766965	0.884893	0.117928	1	166957790	F	MAEL	TSS1500	shore	chr1:166958220-166958683	rs10918607
cg21011320	0.175478	0.471609	0.0001579	0.0148706	0.377121	0.552599	0.175478	11	93467287	R	SNORD5	TSS1500	opensea		rs145827034;rs115206477;rs544928307
cg18453720	0.102659	0.81216	0.000158397	0.0148945	0.756882	0.859541	0.102659	X	100332757	F	TMEM35	TSS1500	opensea
cg22196946	0.138699	0.878578	0.00016091	0.0149563	0.803894	0.942593	0.138699	4	142574094	F	IL15	5'UTR	opensea		rs144773820;rs185509627;rs114889487
cg17760307	0.119356	0.803481	0.000161387	0.0149784	0.739212	0.858568	0.119356	10	114042522	R	TECTB	TSS1500	opensea		rs534480859;rs555804755;rs574140969
cg20946638	0.114797	0.837437	0.000162208	0.0150085	0.775623	0.89042	0.114797	7	55980136	F	ZNF713	TSS200	opensea		rs550707418;rs562425046;rs80319566;rs1394721;rs567192756
cg08967287	0.124069	0.848026	0.000167646	0.015177	0.78122	0.905288	0.124069	X	145110222	R	MIR891A	TSS1500	opensea
cg12372401	0.117226	0.750431	0.00017186	0.0153013	0.68731	0.804536	0.117226	1	23427884	F	LUZP1	5'UTR	opensea		rs540669044
cg17141237	0.159498	0.829113	0.000172273	0.0153182	0.74323	0.902728	0.159498	2	201170198	R	SPATS2L	TSS1500	shore	chr2:201171200-201172492	rs295150
cg26340538	0.145177	0.838328	0.00017811	0.0154932	0.760155	0.905332	0.145177	10	64279601	F	ZNF365	TSS1500	opensea
cg18100219	0.125505	0.64962	0.000178141	0.0154932	0.582041	0.707546	0.125505	19	6887231	R	ADGRE1	TSS1500	opensea		rs528197271
cg23546626	0.131448	0.824236	0.000182798	0.0156675	0.753456	0.884904	0.131448	7	140086742	R	SLC37A3	5'UTR	opensea		rs117842020
cg08093026	0.125415	0.345681	0.000183195	0.0156795	0.27815	0.403565	0.125415	15	50406796	F	ATP8B4	5'UTR	opensea		rs79577570
cg03747030	0.113083	0.894202	0.00018466	0.0157106	0.833311	0.946394	0.113083	19	3701690	R	PIP5K1C	TSS1500	shore	chr19:3699950-3700616	rs530929433;rs73523190
cg10880661	0.101901	0.768861	0.000187117	0.0157673	0.713991	0.815892	0.101901	9	37888610	R	SLC25A51	5'UTR	opensea		rs374759287;rs529429677
cg05840984	0.100951	0.880959	0.000187391	0.0157762	0.826601	0.927552	0.100951	1	31442429	F	SNORD85	TSS1500	opensea		rs544485055
cg13063101	0.100964	0.886234	0.000188793	0.015819	0.831869	0.932833	0.100964	1	119914432	F	HAO2	5'UTR	opensea		rs587670631;rs188470512
cg05013464	0.124541	0.862331	0.000188958	0.0158226	0.79527	0.919811	0.124541	22	46550032	R	PPARA	5'UTR	shelf	chr22:46545480-46547412	rs113012354
cg04857257	0.103324	0.28038	0.000192156	0.0158916	0.224744	0.328068	0.103324	8	90913896	F	OSGIN2	TSS200	shore	chr8:90914197-90915340
cg10292250	0.113592	0.862195	0.00019362	0.0159357	0.80103	0.914622	0.113592	2	136595995	R	LCT	TSS1500	opensea		rs76049876;rs147555956;rs180910422
cg05578169	0.115932	0.858487	0.00019748	0.0160449	0.796062	0.911995	0.115932	15	40696788	R	IVD	TSS1500	shore	chr15:40697781-40698368	rs529523153;rs549555705
cg13161770	0.14164	0.792368	0.000199919	0.0161151	0.7161	0.85774	0.14164	4	74921577	R	PPBPP2	TSS1500	opensea		rs10001267
cg12882572	0.104896	0.312528	0.000204272	0.0162637	0.256045	0.360941	0.104896	17	35851204	R	DUSP14	5'UTR	shore	chr17:35849290-35850483	rs865483
cg22595920	0.118923	0.390934	0.000205858	0.0162963	0.326899	0.445822	0.118923	1	9716050	F	C1orf200	TSS1500	shelf	chr1:9711780-9713001
cg11461761	0.135569	0.847793	0.000206792	0.0163205	0.774795	0.910363	0.135569	1	203783946	R	ZC3H11A	5'UTR	opensea		rs191331144;rs183954197;rs532435522
cg07038690	0.131822	0.546176	0.00020732	0.0163281	0.475195	0.607017	0.131822	19	48167405	R	GLTSCR1	5'UTR	opensea		rs544110820;rs112500701
cg01608680	0.165302	0.840964	0.000208119	0.0163425	0.751955	0.917257	0.165302	17	57777606	F	PTRH2	5'UTR	opensea		rs186721741;rs571881938;rs148213456
cg09212448	0.12763	0.799802	0.000209969	0.0163953	0.731079	0.858708	0.12763	11	55586373	R	OR5D18	TSS1500	opensea		rs297083;rs185997768
cg21621819	0.105196	0.844168	0.000216676	0.0165239	0.787524	0.89272	0.105196	2	64432742	R	LINC00309	TSS200	opensea		rs11903067;rs3731960;rs558522368
cg26482199	0.14581	0.813368	0.000216703	0.0165239	0.734855	0.880665	0.14581	10	101990787	R	CHUK	TSS1500	shore	chr10:101989127-101989533
cg00156633	0.115034	0.843009	0.000217819	0.016549	0.781067	0.896101	0.115034	5	148034578	R	HTR4	TSS1500	shore	chr5:148033472-148034080	rs559026383
cg21867571	0.105945	0.3076	0.000219071	0.016558	0.250553	0.356498	0.105945	8	27468834	F	CLU	5'UTR	shelf	chr8:27471954-27472523	rs137998664;rs9331888;rs183208195
cg07141002	0.110959	0.438182	0.000222079	0.016628	0.378435	0.489393	0.110959	22	38201690	F	H1F0	1stExon	island	chr22:38200672-38201691	rs140898014
cg05339956	0.11009	0.80172	0.000223422	0.0166552	0.742441	0.852531	0.11009	7	121774017	F	AASS	5'UTR	opensea		rs530402354;rs140781710;rs566448767
cg15987572	0.107048	0.866696	0.000223822	0.0166705	0.809054	0.916102	0.107048	1	22137435	F	LDLRAD2	TSS1500	shelf	chr1:22140891-22141407	rs190536362
cg17872796	0.128504	0.810466	0.000224203	0.0166795	0.741271	0.869775	0.128504	4	113565169	F	LARP7	5'UTR	opensea		rs533586008;rs34967921;rs6843988;rs371107697
cg16302719	0.101047	0.817383	0.000224514	0.0166892	0.762973	0.86402	0.101047	22	50265193	R	ZBED4	5'UTR	opensea		rs557010463;rs142608067;rs146908035;rs573494878
cg00160981	0.102331	0.251144	0.00022661	0.01674	0.196042	0.298373	0.102331	1	161691911	F	FCRLB	TSS1500	shelf	chr1:161695637-161697298	rs905592;rs905591
cg06779705	0.129149	0.529923	0.000227526	0.0167582	0.460382	0.589531	0.129149	13	25746355	F	FAM123A	TSS1500	shore	chr13:25743998-25746127	rs115750808
cg10822986	0.158601	0.69078	0.00022957	0.0168031	0.60538	0.76398	0.158601	9	75765398	R	ANXA1	TSS1500	opensea		rs117038162;rs148626053;rs533045213
cg19954427	0.108099	0.791759	0.000229885	0.0168106	0.733552	0.841651	0.108099	3	35694355	R	ARPP21	5'UTR	opensea		rs538033448;rs556012906
cg05609901	0.109432	0.484735	0.000230896	0.0168531	0.42581	0.535242	0.109432	20	45613218	F	EYA2	5'UTR	opensea		rs577088432;rs544474485
cg18170989	0.116658	0.31807	0.000236949	0.0169925	0.255254	0.371912	0.116658	13	49975383	R	CAB39L	5'UTR	opensea		rs145280803;rs566963713
cg04245630	0.164293	0.8371	0.000238373	0.0170213	0.748634	0.912927	0.164293	1	202317365	R	PPP1R12B	TSS1500	shore	chr1:202317657-202318196
cg05930053	0.114936	0.663935	0.000239767	0.0170691	0.602046	0.716982	0.114936	20	36341192	F	CTNNBL1	5'UTR	opensea		rs182649908
cg22461637	0.135648	0.887543	0.000242042	0.0171315	0.814502	0.95015	0.135648	10	89711788	F	PTEN	5'UTR	opensea		rs568261304;rs192026853
cg15846482	0.108085	0.248841	0.000244898	0.0171858	0.190642	0.298727	0.108085	11	18610557	F	UEVLD	TSS1500	shore	chr11:18610010-18610463	rs570063296
cg00822998	0.111307	0.362393	0.000248797	0.0172771	0.302459	0.413766	0.111307	X	53310810	F	IQSEC2	TSS200	opensea
cg16531903	0.17144	0.770056	0.000249762	0.0173115	0.677742	0.849183	0.17144	10	52645847	F	A1CF	TSS1500	opensea
cg19870596	0.122885	0.854198	0.000255235	0.0174297	0.788029	0.910914	0.122885	2	17929062	F	SMC6	5'UTR	opensea		rs555253996;rs566182871
cg00846036	0.103209	0.396935	0.00025618	0.017459	0.341361	0.44457	0.103209	11	84634126	F	DLG2	1stExon	opensea		rs150675955
cg14067880	0.12925	0.868425	0.000257905	0.0174978	0.798828	0.928078	0.12925	4	41539307	R	LIMCH1	5'UTR	opensea		rs140586903;rs116351812
cg05559286	0.129892	0.780468	0.000261392	0.0175858	0.710526	0.840419	0.129892	10	83637749	R	NRG3	1stExon	shelf	chr10:83633820-83635729	rs373916096;rs572733630
cg13909895	0.141818	0.279015	0.000262921	0.0176046	0.202652	0.34447	0.141818	22	51066142	R	ARSA	1stExon	island	chr22:51066107-51067051	rs554327628;rs572475346
cg19207921	0.134833	0.818882	0.000264475	0.0176282	0.74628	0.881113	0.134833	4	148451778	R	EDNRA	5'UTR	opensea
cg13817555	0.109765	0.612825	0.000266662	0.0176688	0.553721	0.663486	0.109765	20	29979461	F	DEFB119	TSS1500	opensea		rs546786202
cg20827807	0.109287	0.199962	0.000268398	0.017702	0.141116	0.250403	0.109287	5	180336595	R	BTNL8	1stExon	opensea		rs565025290;rs530983648
cg02639095	0.104391	0.267515	0.000268874	0.0177122	0.211305	0.315695	0.104391	9	15307873	R	TTC39B	TSS1500	shore	chr9:15306722-15307386	rs539918066
cg20824804	0.106535	0.253724	0.000272893	0.0178076	0.196359	0.302893	0.106535	16	87244643	F	LOC101928708	TSS1500	opensea		rs192214715;rs35408318
cg06763443	0.11033	0.310411	0.00027386	0.0178244	0.251003	0.361333	0.11033	5	137675015	R	FAM53C	5'UTR	shore	chr5:137673380-137674328
cg17996092	0.126488	0.318366	0.000274869	0.0178623	0.250258	0.376745	0.126488	6	138821007	F	NHSL1	TSS1500	opensea		rs558845891;rs569175544;rs538143721
cg22724333	0.106173	0.882788	0.000276908	0.0178935	0.825618	0.931791	0.106173	7	35755928	R	LOC100506725	TSS200	opensea		rs373728688
cg24433302	0.111135	0.900915	0.000278314	0.0179236	0.841073	0.952209	0.111135	6	32142147	F	AGPAT1	5'UTR	opensea		rs545541562;rs563827769;rs180947854;rs539795488
cg24159697	0.106419	0.183736	0.000279115	0.0179436	0.126434	0.232853	0.106419	1	205181237	R	DSTYK	TSS1500	shore	chr1:205179963-205180910	rs36117135
cg06330670	0.118426	0.888795	0.00028081	0.0179806	0.825027	0.943453	0.118426	9	125136454	R	PTGS1	5'UTR	opensea		rs150360718;rs1213265;rs184788721
cg08987251	0.115847	0.423438	0.000282569	0.0180178	0.361059	0.476906	0.115847	16	58769104	F	GOT2	TSS1500	shore	chr16:58767447-58768328	rs143170386;rs551822838;rs76262976;rs528020795
cg01418424	0.103575	0.209169	0.000283237	0.0180222	0.153398	0.256973	0.103575	7	20239082	F	MACC1	5'UTR	opensea		rs7783348;rs150302377;rs137862965
cg19189010	0.106021	0.67009	0.000283535	0.0180236	0.613002	0.719023	0.106021	11	5840774	R	OR52N2	TSS1500	opensea
cg15448683	0.14215	0.821234	0.00028622	0.0180937	0.744692	0.886842	0.14215	10	102671221	R	FAM178A	TSS1500	shore	chr10:102672367-102673159	rs192598621;rs572394781;rs545810947
cg27597989	0.106994	0.8712	0.000301797	0.0184477	0.813588	0.920582	0.106994	2	145424851	F	TEX41	TSS1500	opensea		rs577015762;rs544286243;rs74525721;rs575112663
cg21398186	0.151025	0.858072	0.000302887	0.0184675	0.776751	0.927775	0.151025	4	74854214	R	PPBP	TSS1500	opensea		rs149225987;rs184591149;rs77522449
cg03578760	0.10845	0.777315	0.000312993	0.0187133	0.718919	0.827369	0.10845	2	198168438	F	ANKRD44-IT1	TSS1500	opensea		rs143184998;rs544352719;rs191351679
cg13974436	0.138032	0.538595	0.000313104	0.0187133	0.46427	0.602302	0.138032	5	9402292	F	SEMA5A	5'UTR	opensea		rs553551253
cg02656169	0.118356	0.859257	0.000318074	0.0188145	0.795526	0.913883	0.118356	12	121792898	F	ANAPC5	TSS1500	shelf	chr12:121789970-121790274
cg13269407	0.130364	0.167148	0.000324715	0.0189436	0.096952	0.227316	0.130364	22	46450107	F	C22orf26	TSS200	island	chr22:46449632-46450115	rs542534649
cg11180750	0.101697	0.750486	0.00032725	0.0189888	0.695726	0.797423	0.101697	12	21283013	R	SLCO1B1	TSS1500	opensea		rs55747526;rs112035243;rs147947474
cg10266490	0.111714	0.299535	0.000328694	0.0190259	0.239382	0.351095	0.111714	1	55013709	R	ACOT11	TSS200	opensea		rs187843225;rs576757479;rs539037021
cg15193590	0.141358	0.812757	0.000333976	0.0191257	0.736641	0.877999	0.141358	5	139562149	R	CYSTM1	5'UTR	opensea		rs565237588;rs532562945;rs547622501
cg10451565	0.129898	0.275661	0.00033511	0.0191381	0.205716	0.335613	0.129898	19	47840131	F	GPR77	TSS1500	opensea		rs184665223
cg15370163	0.103719	0.651307	0.000335768	0.0191459	0.595458	0.699178	0.103719	20	42187415	F	SGK2	TSS1500	opensea
cg03882759	0.100651	0.237225	0.000349435	0.0194234	0.183029	0.28368	0.100651	12	53611648	F	RARG	5'UTR	shelf	chr12:53613716-53615103
cg26057784	0.109217	0.531131	0.000351064	0.0194629	0.472322	0.581538	0.109217	14	73362214	R	DPF3	TSS1500	shore	chr14:73358789-73360934	rs540576746;rs139098018
cg22281721	0.117192	0.311844	0.00035145	0.0194629	0.248741	0.365932	0.117192	21	46573382	R	ADARB1	5'UTR	opensea		rs147329952;rs543304781;rs555038475
cg02516288	0.108387	0.339623	0.000351487	0.0194629	0.281261	0.389648	0.108387	1	155177783	F	MTX1	TSS1500	shore	chr1:155178547-155178980	rs572933306
cg25010006	0.106402	0.827575	0.000356366	0.0195523	0.770282	0.876683	0.106402	8	82025683	F	PAG1	TSS1500	shore	chr8:82023855-82024483	rs562632533;rs531845766
cg04867011	0.143263	0.737575	0.0003575	0.0195819	0.660433	0.803697	0.143263	10	90659632	R	STAMBPL1	5'UTR	opensea		rs7075596
cg24780185	0.101232	0.631732	0.000358757	0.0195952	0.577222	0.678454	0.101232	10	74653173	R	OIT3	TSS200	opensea		rs556198321
cg14703454	0.20111	0.472693	0.000361168	0.0196511	0.364403	0.565513	0.20111	3	108065259	F	HHLA2	5'UTR	opensea		rs187808490
cg05728216	0.100622	0.389779	0.000363611	0.0196827	0.335598	0.43622	0.100622	11	1885010	F	LSP1	TSS1500	opensea		rs371233475;rs673791;rs11041540
cg27359472	0.103175	0.819861	0.000368954	0.0198067	0.764305	0.86748	0.103175	6	29342286	F	OR12D3	1stExon	opensea		rs185231114
cg06124749	0.111774	0.371961	0.000369837	0.019815	0.311775	0.423549	0.111774	19	36023614	F	GAPDHS	TSS1500	shore	chr19:36024182-36024803
cg24239961	0.10705	0.591221	0.000371649	0.0198385	0.533579	0.640629	0.10705	6	31794472	R	HSPA1B	TSS1500	shore	chr6:31795467-31797384	rs562456233;rs192701057;rs545199327;rs35294112
cg22447989	0.118454	0.590113	0.00037565	0.0199421	0.52633	0.644784	0.118454	12	113375561	R	OAS3	TSS1500	shore	chr12:113376185-113376493
cg03028183	0.129089	0.842465	0.000378202	0.020013	0.772956	0.902045	0.129089	10	82103412	F	DYDC2	TSS1500	opensea		rs77306982;rs533067849
cg18420655	0.134198	0.794278	0.000380172	0.0200495	0.722017	0.856215	0.134198	18	61419384	R	SERPINB7	TSS1500	opensea		rs114639814;rs541859131
cg08949974	0.119979	0.346219	0.000381172	0.0200608	0.281614	0.401594	0.119979	4	40632860	F	RBM47	TSS1500	shore	chr4:40631740-40632587	rs149619533
cg19764764	0.105641	0.265182	0.000389568	0.0202201	0.208299	0.31394	0.105641	10	34062211	R	LINC00838	TSS1500	opensea
cg21751047	0.160081	0.705477	0.000394363	0.0202896	0.61928	0.779361	0.160081	14	70884510	F	SYNJ2BP-COX16	TSS1500	opensea		rs6573961
cg10143960	0.112737	0.26109	0.000399993	0.0203925	0.200385	0.313122	0.112737	1	1109486	R	TTLL10	5'UTR	island	chr1:1109314-1110145	rs563310428;rs184311658;rs12141369;rs371154113
cg09085647	0.101611	0.239716	0.000401613	0.0204281	0.185002	0.286613	0.101611	X	130013122	F	ENOX2	5'UTR	opensea
cg13858197	0.123956	0.862868	0.000403539	0.0204532	0.796123	0.920079	0.123956	5	55062285	F	DDX4	TSS1500	opensea		rs112976949;rs137857875;rs149456950
cg23139584	0.121209	0.222779	0.000405189	0.0204837	0.157512	0.278722	0.121209	8	56987506	F	RPS20	TSS1500	shore	chr8:56986556-56987308	rs151151859
cg22252999	0.175446	0.606992	0.000406005	0.0205012	0.512521	0.687967	0.175446	4	76996414	R	ART3	5'UTR	opensea		rs9998233;rs559642594;rs562596714
cg19885130	0.116673	0.566385	0.000406094	0.0205012	0.503561	0.620234	0.116673	11	68146832	R	LRP5	5'UTR	opensea
cg20001070	0.123567	0.635867	0.000408782	0.0205582	0.569331	0.692898	0.123567	7	48131586	R	UPP1	5'UTR	shore	chr7:48128727-48129961	rs13240650;rs113640172;rs13227958
cg16087188	0.150565	0.787943	0.000412442	0.020634	0.70687	0.857435	0.150565	13	102141020	R	ITGBL1	TSS1500	opensea		rs181707900
cg13175739	0.111863	0.610952	0.000422902	0.0208169	0.550719	0.662581	0.111863	12	10789214	F	STYK1	5'UTR	opensea		rs555473608;rs560409333
cg08698997	0.117459	0.351271	0.000423594	0.0208329	0.288024	0.405483	0.117459	16	88989212	F	CBFA2T3	5'UTR	opensea		rs567831487;rs567030829;rs546761451;rs367964726
cg12303515	0.141394	0.788145	0.00042856	0.0209066	0.71201	0.853404	0.141394	4	124316802	F	SPRY1	TSS1500	shore	chr4:124318307-124319998	rs539245468
cg04525552	0.116687	0.343767	0.000428955	0.0209129	0.280935	0.397623	0.116687	7	30633394	F	GARS	TSS1500	shore	chr7:30634124-30635058	rs185307565;rs565180762
cg22841716	0.107739	0.673015	0.000432763	0.0209711	0.615002	0.722741	0.107739	5	131704792	R	SLC22A5	TSS1500	shore	chr5:131705169-131705971	rs193056738;rs544003024
cg10468550	0.108935	0.767551	0.000434676	0.0209827	0.708894	0.817829	0.108935	4	186578169	F	SORBS2	TSS200	opensea		rs372999372;rs569707808
cg15626670	0.116611	0.845089	0.000435088	0.0209901	0.782299	0.89891	0.116611	1	145095289	F	SEC22B	TSS1500	shore	chr1:145096393-145096784	rs190260641;rs587679223
cg07306426	0.142884	0.393605	0.000436015	0.020995	0.316668	0.459552	0.142884	20	43990103	R	SYS1	TSS1500	shore	chr20:43991615-43992376	rs2743411
cg24017056	0.152761	0.688486	0.000437122	0.020996	0.60623	0.758991	0.152761	15	80366893	R	ZFAND6	5'UTR	opensea		rs143190358;rs556672794
cg17205120	0.126736	0.302625	0.000437458	0.0210015	0.234383	0.361119	0.126736	10	72431132	F	ADAMTS14	TSS1500	shore	chr10:72432242-72432738	rs570654582
cg11285194	0.150077	0.794264	0.000438013	0.0210148	0.713453	0.86353	0.150077	22	43812567	R	MPPED1	5'UTR	opensea		rs553591910
cg15164194	0.104266	0.321196	0.000444054	0.0211141	0.265053	0.369319	0.104266	10	49892930	R	WDFY4	TSS1500	opensea		rs545755726;rs149105983
cg25408093	0.105975	0.545221	0.000445291	0.0211396	0.488158	0.594133	0.105975	5	150536132	F	ANXA6	5'UTR	shore	chr5:150537019-150537418	rs529105766;rs368978496
cg27518976	0.128979	0.364701	0.000446505	0.021155	0.295251	0.42423	0.128979	1	23886730	F	ID3	TSS1500	shore	chr1:23884842-23885087	rs554496294;rs576026986
cg26661623	0.103058	0.569341	0.000447294	0.0211707	0.513849	0.616906	0.103058	17	7019262	F	ASGR2	TSS1500	opensea		rs529726845;rs145663731;rs117927627
cg25879365	0.11742	0.426655	0.000450798	0.0212155	0.363429	0.480849	0.11742	1	40510058	F	CAP1	5'UTR	shelf	chr1:40505411-40506703
cg24537836	0.102164	0.271201	0.000453397	0.0212556	0.21619	0.318353	0.102164	12	51782159	F	GALNT6	5'UTR	shelf	chr12:51785279-51785821	rs146889692;rs372369667
cg21773245	0.147004	0.622525	0.000465108	0.0214581	0.543369	0.690373	0.147004	4	121983226	R	NDNF	5'UTR	opensea
cg13704845	0.105433	0.763087	0.000465568	0.0214649	0.706315	0.811748	0.105433	15	76305592	R	NRG4	TSS1500	opensea
cg13334579	0.10077	0.204241	0.000470026	0.021518	0.14998	0.250751	0.10077	21	40011860	F	ERG	5'UTR	opensea		rs189932910;rs180689457
cg24761295	0.126437	0.79065	0.000479947	0.0216963	0.722569	0.849006	0.126437	X	124097806	F	ODZ1	TSS200	opensea
cg18088311	0.12364	0.885152	0.000482453	0.0217394	0.818577	0.942217	0.12364	4	68289162	R	LOC101927237	TSS1500	opensea		rs11131705;rs556780959
cg16615211	0.11188	0.22977	0.000482728	0.0217429	0.169527	0.281407	0.11188	3	44902933	R	MIR564	TSS1500	shore	chr3:44902959-44903623	rs548049744
cg15826089	0.125625	0.84226	0.00048709	0.0218019	0.774616	0.900241	0.125625	10	52008504	F	ASAH2	TSS200	opensea		rs543365358;rs77497111
cg24688549	0.101582	0.402317	0.000490857	0.0218577	0.347619	0.449201	0.101582	5	138533415	F	SIL1	5'UTR	shore	chr5:138533870-138534113	rs533856681
cg14011486	0.101355	0.16877	0.000495789	0.0219335	0.114194	0.215549	0.101355	1	26737247	F	LIN28	TSS200	island	chr1:26737246-26738148	rs76068276;rs548122866;rs111468266
cg01775379	0.13972	0.653874	0.000499751	0.0220015	0.57864	0.718361	0.13972	2	159316264	F	PKP4	5'UTR	shore	chr2:159313652-159314813	rs535940501;rs573347626;rs3047994
cg20260904	0.155861	0.590287	0.000502185	0.0220415	0.506362	0.662223	0.155861	1	186803745	R	PLA2G4A	5'UTR	opensea		rs560326388;rs527749209
cg12439348	0.1297	0.452877	0.000510354	0.0221636	0.383039	0.512739	0.1297	6	167534251	R	CCR6	5'UTR	opensea		rs185773478;rs545931373
cg27197276	0.134492	0.891165	0.000510481	0.0221645	0.818747	0.953239	0.134492	15	62357710	R	C2CD4A	TSS1500	shelf	chr15:62359827-62360995
cg08885216	0.10504	0.78595	0.000510818	0.022171	0.72939	0.834431	0.10504	3	107094910	R	CCDC54	TSS1500	opensea
cg19062174	0.106858	0.647686	0.000511786	0.0221943	0.590147	0.697005	0.106858	2	157323390	R	GPD2	5'UTR	opensea		rs150796601
cg03462322	0.103446	0.238788	0.000519429	0.0223113	0.183087	0.286532	0.103446	16	126397	F	MPG	TSS1500	shore	chr16:127448-128631	rs537431288;rs558950180;rs570861248;rs78071212
cg13391244	0.1471	0.514138	0.000522202	0.0223483	0.43493	0.58203	0.1471	7	120629638	R	C7orf58	5'UTR	opensea		rs202149555
cg01283976	0.127494	0.698332	0.00052558	0.0223995	0.629682	0.757176	0.127494	12	5353683	F	LOC101929584	TSS1500	opensea		rs545737739
cg13424649	0.112846	0.772508	0.0005265	0.0224134	0.711745	0.824591	0.112846	11	48327401	R	OR4S1	TSS1500	opensea		rs148149541;rs4623932;rs527421564
cg22412989	0.120355	0.253657	0.000527264	0.0224189	0.18885	0.309205	0.120355	7	37389957	F	ELMO1	5'UTR	opensea		rs2724015;rs2724016;rs549492105;rs569670117;rs138095299
cg23443066	0.100834	0.841359	0.000529226	0.0224607	0.787063	0.887898	0.100834	13	24883570	R	C1QTNF9	TSS200	shore	chr13:24882098-24882951	rs545772321
cg06908040	0.101592	0.198737	0.000532815	0.0225144	0.144034	0.245626	0.101592	17	200717	F	RPH3AL	5'UTR	opensea		rs569013291;rs57677046
cg22920932	0.126984	0.590646	0.000539899	0.0226164	0.52227	0.649253	0.126984	5	140172958	F	PCDHA2	TSS1500	shore	chr5:140174573-140174888	rs180915988;rs373553215
cg06932669	0.10122	0.893392	0.000545212	0.0226878	0.838889	0.940109	0.10122	2	134326461	R	NCKAP5	TSS1500	opensea
cg04658021	0.112829	0.430996	0.000547143	0.022728	0.370241	0.483071	0.112829	17	8056967	R	PER1	TSS1500	shore	chr17:8054550-8055835
cg08123341	0.131661	0.542989	0.000554934	0.0228419	0.472094	0.603756	0.131661	12	41301354	R	CNTN1	TSS1500	opensea		rs11178982;rs537389981
cg19657502	0.129964	0.756736	0.000555715	0.022854	0.686755	0.816719	0.129964	4	141349279	F	CLGN	TSS1500	shore	chr4:141348042-141348957	rs540251969
cg09392211	0.119652	0.587091	0.000556777	0.0228616	0.522663	0.642315	0.119652	4	96012534	R	BMPR1B	TSS200	opensea
cg09664186	0.130545	0.683922	0.000561118	0.0229117	0.613628	0.744173	0.130545	2	48097527	R	FBXO11	5'UTR	opensea
cg06186910	0.104555	0.772917	0.000561826	0.0229237	0.716618	0.821173	0.104555	18	1359997	F	LINC00470	TSS1500	opensea		rs148180271
cg15234492	0.10638	0.376517	0.00056256	0.0229372	0.319236	0.425616	0.10638	12	122019076	R	KDM2B	TSS200	shore	chr12:122016170-122017693	rs571613750
cg01586670	0.100241	0.769526	0.000563117	0.0229479	0.715551	0.815791	0.100241	9	37888620	R	SLC25A51	5'UTR	opensea		rs374759287;rs529429677;rs183721121
cg25101462	0.159123	0.484928	0.000563595	0.0229503	0.399247	0.55837	0.159123	2	160412499	F	BAZ2B	5'UTR	opensea
cg17816488	0.176347	0.485036	0.000568081	0.0230195	0.39008	0.566427	0.176347	4	122138797	F	TNIP3	TSS1500	opensea		rs146249785;rs35449703;rs182491782
cg07300408	0.155173	0.45132	0.000568853	0.0230292	0.367765	0.522939	0.155173	14	21058360	F	RNASE12	1stExon	opensea		rs558724315;rs181447538
cg04566407	0.105201	0.296087	0.000571707	0.0230812	0.23944	0.344641	0.105201	1	26564250	R	CEP85	5'UTR	shelf	chr1:26560449-26561028	rs138929779;rs17163746;rs192301708
cg10035818	0.121279	0.811815	0.00057261	0.0230946	0.746511	0.86779	0.121279	2	203695357	F	ICA1L	TSS1500	opensea
cg01766941	0.118304	0.539622	0.000587844	0.0233182	0.47592	0.594224	0.118304	1	92953907	F	GFI1	TSS1500	shore	chr1:92945907-92952609	rs551071384
cg24509885	0.124816	0.67162	0.000588666	0.0233185	0.604411	0.729227	0.124816	1	23343326	R	C1orf234	TSS1500	shelf	chr1:23345814-23346677	rs77621412;rs191398428
cg27186231	0.139045	0.795218	0.000593382	0.0233838	0.720348	0.859393	0.139045	12	100866177	F	NR1H4	TSS1500	opensea
cg17329534	0.102582	0.247755	0.00059367	0.0233915	0.192518	0.295101	0.102582	1	154980743	R	ZBTB7B	5'UTR	opensea
cg06668837	0.109905	0.422119	0.000595082	0.0234022	0.362939	0.472844	0.109905	6	3428121	R	SLC22A23	5'UTR	opensea		rs567413191;rs139157944;rs536467834
cg01925508	0.116789	0.6967	0.000595823	0.0234139	0.633813	0.750603	0.116789	10	114133677	R	ACSL5	TSS1500	opensea		rs188215878;rs532778338;rs551120563
cg11196813	0.14989	0.40765	0.00060313	0.023516	0.32694	0.47683	0.14989	9	8734288	F	PTPRD	TSS1500	opensea		rs572061126
cg20729889	0.133604	0.375422	0.000605624	0.0235506	0.303481	0.437085	0.133604	4	48265144	F	TEC	5'UTR	opensea		rs115790093;rs4478160
cg19323832	0.146769	0.85555	0.000624716	0.0238321	0.776521	0.92329	0.146769	6	29323978	R	OR5V1	1stExon	opensea
cg08594681	0.102773	0.228868	0.000624984	0.0238333	0.173528	0.276302	0.102773	8	27468684	F	CLU	1stExon	shelf	chr8:27471954-27472523
cg27198244	0.109021	0.787944	0.000633652	0.0239527	0.729241	0.838262	0.109021	6	112041450	F	FYN	5'UTR	opensea		rs140742196;rs551260251;rs144493164;rs188911229
cg24347562	0.108037	0.442	0.0006393	0.0240285	0.383826	0.491863	0.108037	19	839678	F	PRTN3	TSS1500	shelf	chr19:843468-844085	rs75797271;rs549026787;rs548246115
cg09563657	0.110955	0.856645	0.000646304	0.02414	0.7969	0.907855	0.110955	6	116382880	F	FRK	TSS1500	opensea		rs553744010
cg00408605	0.136968	0.872609	0.000650692	0.0241818	0.798857	0.935825	0.136968	8	141466079	R	TRAPPC9	5'UTR	shore	chr8:141467218-141467927	rs185591652
cg12803004	0.108073	0.74485	0.000653975	0.0242267	0.686657	0.79473	0.108073	1	53306727	R	ZYG11A	TSS1500	shore	chr1:53308294-53309262
cg25046649	0.127544	0.558116	0.000657042	0.0242811	0.489438	0.616983	0.127544	12	60014351	R	SLC16A7	5'UTR	opensea		rs528641294;rs542416887;rs191888279
cg01625382	0.11876	0.797191	0.000659242	0.0243116	0.733244	0.852004	0.11876	4	186167819	R	SNX25	5'UTR	opensea		rs3108254;rs549590292
cg11225969	0.107277	0.657901	0.000669445	0.0244344	0.600137	0.707414	0.107277	20	5103301	R	PCNA	5'UTR	shelf	chr20:5099993-5100866	rs528750105;rs546620611;rs76179058;rs143697900
cg24392971	0.105606	0.382456	0.000671256	0.0244621	0.325592	0.431198	0.105606	4	74089169	F	ANKRD17	TSS1500	opensea		rs576294794;rs538953405
cg04608271	0.154346	0.762404	0.000672288	0.0244754	0.679294	0.833641	0.154346	12	53844597	R	PCBP2	TSS1500	shore	chr12:53845668-53846606	rs544097125
cg00215224	0.108588	0.900264	0.000675644	0.0245193	0.841793	0.950381	0.108588	15	35839876	F	ATPBD4	TSS1500	shore	chr15:35838126-35838515
cg24523306	0.108867	0.64661	0.000683209	0.024626	0.587989	0.696856	0.108867	18	32072488	F	DTNA	TSS1500	shore	chr18:32073444-32074292
cg20287234	0.130497	0.487058	0.000685555	0.0246575	0.41679	0.547288	0.130497	2	231789465	R	GPR55	5'UTR	opensea		rs542740120;rs2918008
cg05252927	0.100757	0.824318	0.000686985	0.024683	0.770064	0.870821	0.100757	17	10732854	F	PIRT	5'UTR	opensea		rs564385860;rs9903961
cg15141868	0.116221	0.278289	0.00069254	0.0247577	0.215709	0.331929	0.116221	7	37959966	R	EPDR1	TSS200	shore	chr7:37960316-37961046	rs566813657;rs538302589
cg10415216	0.125534	0.295846	0.000692797	0.0247623	0.22825	0.353784	0.125534	12	31800301	F	METTL20	5'UTR	opensea		rs115688502;rs555463047
cg03337469	0.109075	0.818117	0.000698377	0.0248235	0.759384	0.868459	0.109075	11	60163766	R	MS4A14	5'UTR	opensea		rs180800488
cg05557266	0.105985	0.269643	0.000699893	0.0248417	0.212575	0.31856	0.105985	3	49057259	R	DALRD3	5'UTR	shore	chr3:49058325-49059986
cg04954709	0.135437	0.871407	0.00069997	0.0248421	0.79848	0.933916	0.135437	1	158736887	R	OR6N1	TSS1500	opensea		rs561684504;rs573788704
cg08698035	0.10477	0.86299	0.000725955	0.0252019	0.806576	0.911345	0.10477	12	12917186	F	MIR613	TSS1500	opensea		rs534043073;rs558586220;rs576829079
cg11338734	0.114197	0.828137	0.000726377	0.0252091	0.766646	0.880843	0.114197	1	41204373	R	NFYC	TSS200	opensea		rs138924967;rs572747475
cg14296111	0.101043	0.226242	0.000727408	0.0252228	0.171835	0.272877	0.101043	1	9129942	R	SLC2A5	TSS200	shore	chr1:9131602-9131909	rs191742933
cg04969406	0.119321	0.424997	0.000729327	0.0252395	0.360747	0.480068	0.119321	22	37977425	R	LGALS2	TSS1500	opensea		rs566963967;rs534601089;rs140059
cg15921833	0.107644	0.23542	0.000731353	0.0252607	0.177458	0.285102	0.107644	20	43835251	F	SEMG1	TSS1500	opensea		rs567225839;rs2233879
cg09693106	0.118294	0.255944	0.000734387	0.0252899	0.192247	0.310541	0.118294	22	46449821	R	C22orf26	1stExon	island	chr22:46449632-46450115	rs547499372;rs200221204
cg11182146	0.153021	0.590768	0.000739906	0.0253633	0.508372	0.661393	0.153021	7	75683663	R	MDH2	5'UTR	opensea		rs192628409
cg12647496	0.124939	0.863757	0.000741543	0.025383	0.796483	0.921421	0.124939	1	115829856	R	NGF	5'UTR	opensea		rs6329
cg03492797	0.102599	0.796673	0.000750869	0.0254935	0.741427	0.844026	0.102599	1	241799719	F	CHML	TSS1500	shelf	chr1:241802960-241803649	rs541860479;rs113852019
cg16899179	0.142851	0.650461	0.000751408	0.0254976	0.573541	0.716392	0.142851	8	71135886	R	NCOA2	5'UTR	opensea		rs565390219;rs527288333;rs547067705
cg14669524	0.104288	0.334176	0.000753692	0.0255342	0.278021	0.382309	0.104288	6	44309927	F	SPATS1	TSS1500	opensea
cg02274033	0.141898	0.566064	0.00075485	0.0255499	0.489657	0.631556	0.141898	3	132831676	F	TMEM108	5'UTR	opensea
cg10992481	0.102262	0.552282	0.000755634	0.0255639	0.497218	0.59948	0.102262	6	3428233	F	SLC22A23	5'UTR	opensea		rs200402939;rs537384967
cg00995577	0.119032	0.488514	0.000762282	0.0256421	0.42442	0.543452	0.119032	7	16845220	F	AGR2	TSS1500	opensea		rs114169799;rs188154394
cg01725383	0.112158	0.244289	0.000770039	0.025727	0.183897	0.296054	0.112158	21	36259797	F	RUNX1	5'UTR	shore	chr21:36260450-36263687
cg03120522	0.100035	0.632141	0.000771965	0.0257572	0.578275	0.678311	0.100035	18	45424457	F	SMAD2	5'UTR	opensea		rs549463925;rs569408738
cg04241281	0.142018	0.788216	0.000774785	0.0258046	0.711745	0.853762	0.142018	10	13147286	R	OPTN	5'UTR	opensea		rs1251134
cg16180120	0.105948	0.344775	0.000779612	0.0258516	0.287726	0.393674	0.105948	7	27784682	R	TAX1BP1	5'UTR	opensea		rs145573015;rs182008955
cg23214628	0.103365	0.691803	0.000781552	0.0258774	0.636145	0.73951	0.103365	7	75989305	F	YWHAG	TSS1500	shore	chr7:75987606-75988977	rs182470283;rs571508529;rs185358288
cg10910512	0.11332	0.733664	0.000785239	0.0259216	0.672645	0.785966	0.11332	6	112576009	R	LAMA4	TSS200	shore	chr6:112575091-112575483	rs189791188
cg22062975	0.148485	0.473854	0.000787587	0.0259629	0.3939	0.542385	0.148485	11	33288186	F	HIPK3	5'UTR	opensea		rs138459820;rs529239181
cg19131699	0.119455	0.397479	0.000787971	0.025971	0.333157	0.452612	0.119455	17	202988	F	RPH3AL	TSS1500	shelf	chr17:205475-206667	rs7223403
cg09324018	0.153468	0.398311	0.000790212	0.0259936	0.315675	0.469143	0.153468	2	16839610	F	FAM49A	5'UTR	opensea		rs372066270
cg12708994	0.10068	0.286422	0.000790374	0.0259945	0.23221	0.33289	0.10068	6	116691460	R	DSE	TSS1500	shore	chr6:116691827-116692868
cg03284554	0.109534	0.412281	0.000796116	0.0260675	0.353301	0.462835	0.109534	8	42994513	R	HGSNAT	TSS1500	shore	chr8:42995248-42995519
cg09145516	0.12105	0.512811	0.000807783	0.0262175	0.44763	0.56868	0.12105	2	235889967	R	SH3BP4	5'UTR	opensea		rs118085504
cg16775542	0.11952	0.501013	0.000808315	0.0262246	0.436656	0.556177	0.11952	20	62542894	R	DNAJC5	5'UTR	opensea		rs540865394
cg03744763	0.105581	0.435111	0.000811768	0.0262748	0.37826	0.483841	0.105581	7	27184737	R	HOXA5	TSS1500	island	chr7:27182613-27185562	rs569195891;rs538113190
cg02703525	0.113473	0.586082	0.000812523	0.0262831	0.524981	0.638454	0.113473	1	36183285	F	C1orf216	5'UTR	shore	chr1:36184248-36184774	rs566540529;rs533989064
cg12121052	0.127636	0.451091	0.000814548	0.026298	0.382365	0.51	0.127636	6	131958341	R	ENPP3	TSS200	opensea		rs370969377
cg06567290	0.112938	0.458154	0.000816851	0.0263239	0.397341	0.510279	0.112938	11	118900111	F	SLC37A4	5'UTR	shore	chr11:118900986-118901749	rs186567090;rs150026242
cg15736847	0.129159	0.400887	0.000817194	0.0263305	0.331339	0.460499	0.129159	3	113473496	F	ATP6V1A	5'UTR	opensea		rs539905824
cg18698096	0.115299	0.267187	0.000822388	0.0263908	0.205103	0.320402	0.115299	14	65183677	R	PLEKHG3	5'UTR	opensea		rs140953418;rs554962529;rs535480819;rs75307401;rs544098495
cg06911348	0.144622	0.523232	0.000831547	0.0265077	0.445358	0.589981	0.144622	13	49001082	R	LPAR6	TSS200	opensea		rs144235954
cg27311397	0.105503	0.83215	0.000832255	0.0265214	0.77534	0.880844	0.105503	13	44452398	R	CCDC122	5'UTR	shore	chr13:44453207-44454295	rs142880544
cg01204646	0.117631	0.822573	0.000840933	0.0266164	0.759233	0.876864	0.117631	20	44043638	F	PIGT	TSS1500	shore	chr20:44044652-44045147	rs543322878
cg23149687	0.101524	0.291294	0.00084483	0.0266765	0.236627	0.338151	0.101524	5	119801643	F	PRR16	5'UTR	shore	chr5:119799821-119800148
cg23565569	0.10037	0.595827	0.00085457	0.0267898	0.541781	0.642152	0.10037	7	120629502	F	CPED1	5'UTR	opensea		rs560130076;rs368713267
cg00329972	0.115377	0.299928	0.000855147	0.026796	0.237802	0.353179	0.115377	11	78001599	F	GAB2	5'UTR	opensea		rs546378779;rs140066540
cg22319618	0.142329	0.425652	0.000859478	0.0268504	0.349014	0.491343	0.142329	22	45562946	F	NUP50	5'UTR	shelf	chr22:45559298-45560172	rs574102007
cg21099759	0.101281	0.690599	0.000864118	0.0268998	0.636062	0.737344	0.101281	2	160567993	R	MARCH7	TSS1500	shore	chr2:160568776-160569679
cg05219035	0.109577	0.799886	0.000871037	0.0269733	0.740883	0.85046	0.109577	X	152161930	F	PNMA5	TSS1500	shore	chrX:152162552-152162842
cg01324474	0.102503	0.184705	0.000878237	0.0270575	0.129512	0.232014	0.102503	12	54758545	F	GPR84	TSS1500	opensea		rs567149483;rs534433175
cg14194410	0.102027	0.693982	0.00087866	0.0270631	0.639044	0.741071	0.102027	3	119500686	R	NR1I2	1stExon	opensea		rs1523128;rs530705048;rs12721609
cg24360230	0.105673	0.275087	0.000881894	0.0270978	0.218186	0.323859	0.105673	12	41085884	F	CNTN1	TSS1500	shore	chr12:41086522-41087102	rs531492467
cg03951335	0.123828	0.494227	0.000887524	0.0271494	0.42755	0.551379	0.123828	12	50000856	F	FAM186B	TSS1500	opensea		rs555754373
cg02995497	0.115745	0.363837	0.000888301	0.0271588	0.301513	0.417258	0.115745	6	161657006	F	AGPAT4	5'UTR	opensea		rs534567212;rs557484457;rs534977298
cg22970959	0.106244	0.26692	0.000890667	0.0271888	0.209711	0.315955	0.106244	10	14647077	F	FAM107B	TSS1500	shore	chr10:14645752-14646705
cg20043202	0.106968	0.859762	0.000893317	0.0272125	0.802164	0.909132	0.106968	10	124765622	R	IKZF5	5'UTR	shelf	chr10:124767758-124768897	rs111254539;rs57040484;rs560121750
cg17441455	0.126307	0.298554	0.000894341	0.0272261	0.230543	0.35685	0.126307	8	38831543	R	HTRA4	TSS200	shore	chr8:38831592-38832353	rs377738227
cg27090679	0.120081	0.50427	0.000895832	0.0272474	0.439611	0.559692	0.120081	1	6420963	F	ACOT7	TSS200	opensea		rs571628007
cg03020547	0.121437	0.374359	0.00089616	0.027252	0.30897	0.430407	0.121437	7	128580140	R	IRF5	TSS1500	shore	chr7:128577818-128578756	rs189866950
cg03583084	0.147463	0.801362	0.000896465	0.0272531	0.721959	0.869422	0.147463	5	135470774	R	SMAD5-AS1	TSS200	shore	chr5:135468349-135469162	rs191135869
cg08024038	0.13055	0.466854	0.000898562	0.0272753	0.396558	0.527108	0.13055	17	17616235	R	RAI1	5'UTR	opensea
cg16267679	0.108195	0.628495	0.000905324	0.0273469	0.570236	0.678431	0.108195	2	145278615	F	LINC01412	TSS1500	shelf	chr2:145273456-145275378
cg27365261	0.118181	0.829552	0.000906841	0.0273635	0.765916	0.884097	0.118181	2	179164052	R	OSBPL6	5'UTR	opensea		rs531585643;rs375805179
cg08933220	0.122903	0.326816	0.000910082	0.0274035	0.260637	0.38354	0.122903	12	1728914	F	WNT5B	5'UTR	opensea
cg11940332	0.11328	0.321999	0.000915054	0.0274782	0.261002	0.374282	0.11328	9	132044642	F	LOC101929331	TSS200	opensea		rs140310919
cg18531209	0.107822	0.496881	0.000917314	0.0275171	0.438823	0.546645	0.107822	22	36748119	R	MYH9	5'UTR	opensea		rs181672259;rs567692096;rs536545537
cg04140754	0.104922	0.274281	0.000922146	0.0275589	0.217784	0.322706	0.104922	12	124196328	R	ATP6V0A2	TSS1500	shore	chr12:124196646-124197507	rs67178535
cg14635645	0.106494	0.403119	0.000922214	0.0275589	0.345776	0.45227	0.106494	1	172500667	F	SUCO	TSS1500	shore	chr1:172501910-172502545	rs116242883;rs116387437;rs3754425
cg12816748	0.100252	0.193319	0.000923105	0.0275746	0.139337	0.239589	0.100252	7	752743	F	PRKAR1B	TSS200	shore	chr7:750788-751237	rs114373836;rs577293700
cg18204358	0.101012	0.283778	0.000923689	0.02758	0.229386	0.330399	0.101012	20	49158246	R	PTPN1	5'UTR	opensea		rs575330749;rs150505954;rs554565724
cg10276834	0.105096	0.261725	0.000923987	0.0275824	0.205135	0.310231	0.105096	7	136575360	R	CHRM2	5'UTR	opensea
cg13935535	0.115694	0.871994	0.000938528	0.0277614	0.809698	0.925391	0.115694	22	40931819	F	MKL1	5'UTR	opensea		rs139206010;rs148985867;rs572728747
cg22660207	0.129328	0.573336	0.000942798	0.0278192	0.503697	0.633025	0.129328	4	174320772	R	SCRG1	TSS200	opensea		rs541032918;rs150207218;rs530410411;rs201241437
cg26435481	0.102798	0.875797	0.000947029	0.0278798	0.820444	0.923242	0.102798	14	101432120	F	SNORD114-9	TSS1500	opensea		rs568203141
cg27595123	0.130199	0.865746	0.000947552	0.0278824	0.795638	0.925837	0.130199	7	122636572	F	TAS2R16	TSS1500	opensea		rs568663634;rs565015389;rs530860429
cg19969733	0.120405	0.451256	0.000949257	0.0279037	0.386422	0.506828	0.120405	2	102927898	F	IL1RL1	TSS200	opensea		rs75379843;rs192595912;rs60638063
cg16985778	0.111841	0.229966	0.000949275	0.0279037	0.169744	0.281585	0.111841	1	32708234	R	MTMR9L	TSS1500	shore	chr1:32705524-32707141	rs115337663;rs142584916
cg18077304	0.12146	0.520526	0.000949319	0.0279037	0.455124	0.576584	0.12146	12	51818049	F	SLC4A8	TSS1500	shore	chr12:51818460-51819166	rs567032282;rs7305133
cg13462525	0.127414	0.755139	0.000950672	0.0279164	0.686531	0.813945	0.127414	2	173420046	F	PDK1	TSS1500	shore	chr2:173420200-173421443	rs550114140;rs568320709
cg15201175	0.124712	0.85262	0.00095871	0.0280118	0.785467	0.910179	0.124712	5	115889873	F	SEMA6A	5'UTR	opensea		rs116452132
cg25725533	0.11169	0.646325	0.000981234	0.0282433	0.586184	0.697874	0.11169	18	74187305	F	ZNF516	5'UTR	opensea		rs546068971;rs541262930;rs560381169
cg10484411	0.103933	0.878299	0.00098889	0.0283408	0.822335	0.926268	0.103933	16	21290469	F	CRYM	5'UTR	shore	chr16:21289419-21289819	rs529287832
cg27403989	0.119186	0.643821	0.000995173	0.0284006	0.579644	0.698829	0.119186	7	87501783	F	SLC25A40	5'UTR	shelf	chr7:87505100-87506493	rs576906181;rs564231572
cg03605201	0.11693	0.751889	0.00101195	0.0285794	0.688927	0.805857	0.11693	8	91095553	F	CALB1	TSS1500	opensea		rs16902897
cg01597480	0.120441	0.313773	0.00101327	0.0285921	0.248921	0.369361	0.120441	7	120629404	R	C7orf58	5'UTR	opensea
cg23369111	0.122219	0.299503	0.00101594	0.0286223	0.233693	0.355912	0.122219	18	52258234	F	C18orf26	TSS200	opensea
cg00907612	0.133806	0.381987	0.00101705	0.0286323	0.309938	0.443743	0.133806	8	81960038	R	PAG1	5'UTR	opensea		rs187977707;rs181201094;rs76772573;rs73694033;rs183873817
cg08702344	0.115881	0.255807	0.00101817	0.0286456	0.19341	0.309291	0.115881	7	90031349	F	CLDN12	TSS1500	opensea		rs182716783;rs7792909
cg07083475	0.111006	0.811714	0.00102598	0.0287123	0.751942	0.862948	0.111006	4	71248446	F	SMR3B	TSS1500	opensea		rs140750496;rs2332007;rs17838968;rs559761663
cg00748432	0.115686	0.499432	0.00103805	0.0288229	0.437139	0.552825	0.115686	22	18042722	F	SLC25A18	TSS1500	opensea		rs545027491;rs565325911
cg23579533	0.107543	0.556959	0.00104972	0.0289374	0.499051	0.606594	0.107543	6	116988869	F	ZUFSP	5'UTR	opensea		rs114581071;rs546379561
cg22753888	0.110429	0.765072	0.00105216	0.0289684	0.70561	0.816039	0.110429	6	55038900	R	HCRTR2	TSS200	shore	chr6:55039170-55039392	rs553464120
cg01431340	0.102119	0.387005	0.00105683	0.0290141	0.332018	0.434137	0.102119	6	110680085	R	C6orf186	TSS1500	shore	chr6:110678854-110679108	rs184942451
cg20103692	0.124179	0.437351	0.00106498	0.029115	0.370485	0.494664	0.124179	6	29454672	R	MAS1L	1stExon	opensea		rs148359929;rs536497975;rs141570832;rs566796111
cg08701482	0.104685	0.48279	0.00106605	0.0291264	0.426422	0.531107	0.104685	9	124040913	R	GSN	5'UTR	opensea		rs182032411;rs530557376;rs546001542;rs143406446
cg10940369	0.111389	0.448065	0.00106728	0.0291384	0.388086	0.499475	0.111389	9	71162063	R	LINC01506	TSS1500	opensea		rs557180681
cg18967094	0.103434	0.850857	0.00107822	0.029256	0.795162	0.898595	0.103434	X	70797539	R	ACRC	TSS1500	shore	chrX:70798022-70798353
cg16962115	0.132086	0.623251	0.00108126	0.0292908	0.552128	0.684213	0.132086	1	236016383	R	LYST	5'UTR	opensea		rs192140250
cg10435245	0.100735	0.35494	0.00109893	0.0294457	0.300698	0.401433	0.100735	11	47399998	R	SPI1	5'UTR	island	chr11:47399788-47400006	rs183271680;rs531697987
cg00044665	0.101118	0.398303	0.00110303	0.0294861	0.343855	0.444973	0.101118	16	66400411	F	CDH5	TSS200	opensea		rs533099944;rs185275701
cg09168292	0.113026	0.430621	0.00111227	0.0296027	0.369761	0.482787	0.113026	1	14029508	F	PRDM2	5'UTR	shelf	chr1:14026481-14027200	rs549799404;rs569551187
cg00613216	0.106214	0.267608	0.00111353	0.0296036	0.210416	0.31663	0.106214	12	71031290	F	PTPRB	TSS200	opensea
cg11699755	0.111202	0.390378	0.00112031	0.0296637	0.3305	0.441702	0.111202	8	71245049	F	NCOA2	5'UTR	opensea		rs530571232
cg08573204	0.102416	0.693246	0.00112054	0.0296658	0.638099	0.740516	0.102416	11	8286017	F	LMO1	TSS1500	shore	chr11:8284102-8285032	rs72852585;rs11041835;rs11041836
cg13569051	0.125286	0.723042	0.00113497	0.0298045	0.65558	0.780866	0.125286	9	124051703	R	GSN	5'UTR	opensea		rs559518470;rs113334376;rs548510635
cg22095128	0.131916	0.894468	0.00113847	0.0298323	0.823436	0.955353	0.131916	13	33754450	F	STARD13	5'UTR	opensea		rs538409442;rs59803625
cg05193970	0.122091	0.584165	0.00113981	0.029845	0.518424	0.640515	0.122091	3	58523649	F	ACOX2	TSS1500	opensea		rs114810983;rs150795435;rs564922978
cg08479277	0.146567	0.806861	0.00115068	0.0299454	0.72794	0.874508	0.146567	1	85350632	F	LPAR3	5'UTR	opensea		rs76826134;rs536158691;rs1886644
cg05138383	0.113185	0.85509	0.00115516	0.0299879	0.794144	0.907329	0.113185	10	52646402	F	A1CF	TSS1500	opensea		rs367600868;rs542501540
cg24550026	0.146228	0.379814	0.00115572	0.0299924	0.301076	0.447304	0.146228	1	114430031	F	BCL2L15	1stExon	opensea		rs146604347
cg04464434	0.113827	0.344705	0.00116066	0.0300396	0.283414	0.397241	0.113827	1	42325582	R	HIVEP3	5'UTR	opensea		rs56336990;rs560816564
cg23865980	0.1026	0.275353	0.00116656	0.0300932	0.220107	0.322707	0.1026	10	80904376	F	ZMIZ1	5'UTR	opensea		rs562927328;rs529573099
cg08869846	0.123569	0.585165	0.00116888	0.0301069	0.518628	0.642197	0.123569	3	148939743	F	CP	1stExon	opensea		rs185578646
cg13999433	0.150235	0.488249	0.0011697	0.0301087	0.407353	0.557588	0.150235	9	117156883	F	AKNA	TSS200	shelf	chr9:117160139-117161064	rs113947204
cg04375897	0.152635	0.546882	0.00117331	0.0301471	0.464694	0.617328	0.152635	4	159603427	R	ETFDH	1stExon	opensea		rs121964954
cg12209737	0.13942	0.396518	0.00118418	0.0302567	0.321445	0.460865	0.13942	11	126262025	R	ST3GAL4	5'UTR	opensea		rs541337328;rs569820292;rs147436687;rs138174688
cg15564949	0.121393	0.641139	0.00118972	0.0303208	0.575773	0.697167	0.121393	2	166937973	R	LOC101929680	TSS200	opensea		rs146183280
cg03239523	0.109373	0.31221	0.00119066	0.030328	0.253317	0.36269	0.109373	3	4793370	R	EGOT	TSS200	opensea		rs553140457
cg21912448	0.11168	0.305989	0.0011928	0.0303532	0.245854	0.357533	0.11168	1	8727007	F	RERE	5'UTR	opensea
cg01007821	0.144054	0.83857	0.00119649	0.030387	0.761003	0.905057	0.144054	2	106019543	F	FHL2	5'UTR	shelf	chr2:106014878-106015884	rs35342923;rs12616624;rs181613981
cg13935558	0.122345	0.578618	0.00119744	0.0303931	0.51274	0.635085	0.122345	7	138144067	R	TRIM24	TSS1500	shore	chr7:138144667-138146023	rs573826268
cg07551216	0.112467	0.813203	0.00119795	0.0303987	0.752644	0.865111	0.112467	4	88720044	F	IBSP	TSS1500	opensea		rs547137254;rs186654216
cg13860573	0.148808	0.573277	0.00119816	0.0304015	0.49315	0.641958	0.148808	3	136649005	R	NCK1	TSS1500	opensea		rs537436579
cg14513570	0.111618	0.806816	0.00120003	0.0304161	0.746714	0.858332	0.111618	2	159650764	F	DAPL1	TSS1500	opensea
cg06334965	0.111515	0.487311	0.00120993	0.0305198	0.427264	0.538779	0.111515	1	150245081	R	C1orf54	5'UTR	shelf	chr1:150241047-150241654	rs587639352;rs587725065;rs139708128
cg16158408	0.109643	0.586492	0.00121556	0.0305669	0.527453	0.637096	0.109643	X	78199543	R	P2RY10	TSS1500	opensea
cg23350385	0.127218	0.592272	0.00121828	0.0305914	0.52377	0.650988	0.127218	3	46448134	F	CCRL2	TSS1500	opensea		rs144522206
cg00345314	0.106362	0.242843	0.00122542	0.0306602	0.185571	0.291933	0.106362	8	67624394	F	SGK3	TSS1500	shore	chr8:67624608-67625424	rs533755447
cg21761307	0.136574	0.422355	0.00123113	0.0307063	0.348816	0.48539	0.136574	1	21475984	F	EIF4G3	5'UTR	opensea		rs148735438;rs142278633;rs576999901
cg21526530	0.107888	0.699266	0.00123849	0.0307716	0.641173	0.749061	0.107888	15	50412411	F	ATP8B4	TSS1500	opensea		rs556341016;rs74012893
cg11699880	0.111676	0.315899	0.00124345	0.0308232	0.255765	0.367441	0.111676	10	116444436	F	ABLIM1	TSS200	opensea		rs556285745
cg24774953	0.189676	0.76606	0.00124418	0.0308342	0.663927	0.853602	0.189676	7	72740083	R	TRIM50	5'UTR	shore	chr7:72741804-72742710	rs2353062;rs545761056;rs182956504
cg09841842	0.155425	0.388116	0.00124853	0.0308691	0.304426	0.459851	0.155425	14	51974848	F	FRMD6	5'UTR	opensea		rs559020656;rs575614748;rs182434151
cg11545307	0.103385	0.77525	0.0012655	0.0310387	0.719581	0.822966	0.103385	6	13928973	R	RNF182	5'UTR	shelf	chr6:13925099-13925510	rs557948047
cg11088671	0.127829	0.80313	0.00127633	0.0311381	0.734299	0.862128	0.127829	4	71019861	F	PRR27	TSS200	opensea		rs545922520;rs79073575;rs141561214
cg16819400	0.105534	0.771087	0.00128053	0.0311813	0.714261	0.819795	0.105534	10	14632126	R	FAM107B	5'UTR	opensea		rs551021004;rs7907299
cg24276541	0.151639	0.569293	0.001292	0.0312859	0.487641	0.63928	0.151639	11	59806469	F	OOSP2	TSS1500	opensea		rs78436010
cg17388638	0.109215	0.90192	0.001294	0.0313091	0.843112	0.952327	0.109215	22	30306981	F	MTMR3	5'UTR	opensea		rs116619778;rs542455511;rs73396848;rs189710507;rs145379694
cg27269112	0.100422	0.527816	0.0012943	0.0313117	0.473742	0.574165	0.100422	2	219246969	F	SLC11A1	5'UTR	opensea		rs200080092;rs564506375
cg13780841	0.103156	0.608557	0.00129457	0.0313138	0.553011	0.656167	0.103156	7	90031472	R	CLDN12	TSS1500	opensea
cg18854765	0.102328	0.34806	0.00131452	0.0314978	0.29296	0.395288	0.102328	1	74665362	F	LRRIQ3	TSS1500	shore	chr1:74663826-74664035	rs186399715;rs202113178;rs201158336;rs200157650;rs200281954
cg24350568	0.106032	0.408009	0.00131806	0.0315278	0.350914	0.456947	0.106032	15	91428139	R	FES	5'UTR	shore	chr15:91427540-91427905
cg03658557	0.101245	0.257416	0.00132303	0.0315693	0.2029	0.304145	0.101245	4	96012317	F	BMPR1B	5'UTR	opensea
cg09143195	0.122132	0.322223	0.00135391	0.0318412	0.25646	0.378592	0.122132	12	41085901	R	CNTN1	TSS1500	shore	chr12:41086522-41087102	rs564288387
cg11474901	0.12315	0.300485	0.00135621	0.0318703	0.234174	0.357323	0.12315	2	84687236	F	SUCLG1	TSS1500	shore	chr2:84686005-84686751	rs555465239;rs567289798
cg14468692	0.107903	0.283015	0.00136937	0.0319917	0.224913	0.332817	0.107903	11	504784	F	RNH1	5'UTR	shore	chr11:506353-508009	rs538978899
cg11384661	0.125049	0.337984	0.00137286	0.0320181	0.27065	0.395699	0.125049	1	238025414	R	LOC100130331	TSS200	opensea		rs143050631
cg20373393	0.102719	0.313004	0.0013885	0.0321645	0.257694	0.360413	0.102719	10	73489276	F	C10orf105	5'UTR	opensea		rs556360701;rs568278655
cg19267340	0.105614	0.31215	0.00140097	0.0322584	0.255281	0.360895	0.105614	7	139529391	F	TBXAS1	5'UTR	opensea		rs139547778
cg07119612	0.12199	0.854074	0.00140669	0.0322904	0.788387	0.910377	0.12199	1	97561359	R	DPYD-AS1	TSS200	opensea		rs1855363;rs569044042
cg25056645	0.152352	0.522016	0.00140837	0.0323143	0.439981	0.592333	0.152352	12	6581239	F	VAMP1	TSS1500	shore	chr12:6579555-6580429	rs189050186
cg06104132	0.123659	0.564838	0.0014097	0.0323212	0.498252	0.621911	0.123659	22	29765675	F	AP1B1	5'UTR	opensea		rs5763168;rs550410235;rs568897174;rs537264558
cg03307769	0.130287	0.354583	0.00143105	0.0325119	0.284429	0.414715	0.130287	6	133056004	F	VNN3	TSS200	opensea
cg13143418	0.105979	0.566942	0.00143272	0.032526	0.509877	0.615856	0.105979	4	72651882	F	GC	5'UTR	opensea		rs147988871
cg14263098	0.13427	0.79819	0.00143827	0.0325745	0.725891	0.860161	0.13427	9	95737070	R	FGD3	5'UTR	opensea		rs150244025;rs375292306
cg09464268	0.141797	0.568233	0.0014392	0.0325793	0.491881	0.633678	0.141797	17	32266	R	DOC2B	TSS1500	shore	chr17:29994-31868	rs549025823;rs8067016;rs571172533
cg17685731	0.146551	0.409579	0.00144514	0.0326318	0.330666	0.477218	0.146551	1	167298151	F	POU2F1	TSS200	opensea
cg10974479	0.103554	0.696277	0.00145142	0.032681	0.640517	0.744071	0.103554	6	33772017	R	MLN	TSS1500	opensea		rs2281817;rs62400072;rs139089267;rs191195669;rs75201513;rs62400073
cg05788459	0.104716	0.659795	0.0014612	0.0327528	0.60341	0.708125	0.104716	2	204231271	F	ABI2	TSS1500	opensea
cg10575075	0.140827	0.617883	0.00146558	0.0327902	0.542053	0.68288	0.140827	10	31288634	R	ZNF438	5'UTR	opensea
cg04096619	0.134679	0.876628	0.0014695	0.0328345	0.804109	0.938788	0.134679	5	9547595	R	SNORD123	TSS1500	shore	chr5:9544692-9546715	rs190611670;rs182937487;rs113068727;rs150951495
cg03665151	0.149756	0.516216	0.00147266	0.0328706	0.435578	0.585334	0.149756	2	17939460	R	GEN1	5'UTR	shelf	chr2:17934555-17935902
cg05890727	0.133773	0.480587	0.00147999	0.0329251	0.408555	0.542328	0.133773	14	55764647	R	FBXO34	5'UTR	shore	chr14:55765300-55765575	rs114043201
cg27417997	0.108805	0.437868	0.00148016	0.032927	0.379281	0.488086	0.108805	4	77356416	F	SHROOM3	1stExon	opensea		rs370417136
cg07324898	0.114653	0.867098	0.00148495	0.0329782	0.805362	0.920015	0.114653	12	55758860	R	OR6C75	TSS200	opensea		rs74090685;rs7962135
cg15984808	0.117564	0.814741	0.00149902	0.0331196	0.751437	0.869001	0.117564	7	2604978	R	IQCE	5'UTR	opensea		rs113251316;rs182409798;rs556190205;rs114448748
cg19616274	0.104532	0.493893	0.00149968	0.0331282	0.437607	0.542139	0.104532	3	101499721	F	NXPE3	5'UTR	shore	chr3:101497830-101498648
cg02953335	0.11979	0.863736	0.00150033	0.0331332	0.799234	0.919024	0.11979	3	173322271	R	NLGN1	5'UTR	opensea		rs559825817;rs3844523
cg26257095	0.107597	0.377342	0.00150054	0.0331338	0.319405	0.427002	0.107597	1	42778459	R	FOXJ3	5'UTR	opensea
cg02964602	0.111936	0.593673	0.00150994	0.0332094	0.5334	0.645336	0.111936	2	203130213	R	NOP58	TSS1500	shore	chr2:203130313-203130760	rs542585177
cg05657694	0.11001	0.381504	0.0015236	0.0333098	0.322267	0.432277	0.11001	3	100353890	F	ADGRG7	TSS1500	opensea		rs530320101;rs75053796;rs561005834;rs111528085;rs111599339
cg25670076	0.110537	0.639194	0.00153325	0.0333959	0.579673	0.690211	0.110537	6	90807675	F	BACH2	5'UTR	opensea		rs137887933;rs529287188;rs143538120;rs569184260
cg25633983	0.150346	0.787262	0.00153378	0.0334027	0.706306	0.856653	0.150346	1	98261042	R	DPYD-AS2	TSS1500	opensea		rs17117179
cg21406479	0.15811	0.608032	0.00153654	0.0334347	0.522896	0.681006	0.15811	14	86074156	R	FLRT2	5'UTR	opensea		rs553910900;rs575842386
cg12535715	0.104319	0.442941	0.00156139	0.0336292	0.386769	0.491088	0.104319	8	38831693	R	HTRA4	1stExon	island	chr8:38831592-38832353	rs527395785;rs181726158
cg02789218	0.102827	0.778943	0.00156465	0.0336633	0.723575	0.826402	0.102827	3	114343146	F	ZBTB20	TSS200	opensea
cg13864101	0.152772	0.515161	0.00157082	0.0337093	0.432899	0.585671	0.152772	1	90032391	R	LRRC8B	5'UTR	opensea		rs76312219
cg11646294	0.101369	0.784925	0.00157141	0.0337142	0.730342	0.831711	0.101369	2	238473873	F	PRLH	TSS1500	opensea		rs115282999;rs114337040;rs149435902;rs530561642;rs550548466;rs76097014
cg02233041	0.185603	0.406281	0.00158171	0.0337853	0.306341	0.491944	0.185603	4	122085560	R	TNIP3	TSS200	opensea		rs116665727
cg22867816	0.107614	0.476059	0.00159077	0.0338667	0.418113	0.525727	0.107614	4	16081205	F	PROM1	5'UTR	shelf	chr4:16084195-16085735	rs550762167;rs570198724
cg00615241	0.102908	0.466324	0.00159348	0.0338823	0.410912	0.51382	0.102908	19	839689	F	PRTN3	TSS1500	shelf	chr19:843468-844085	rs75797271;rs549026787;rs548246115;rs528223136
cg23574418	0.122642	0.368762	0.00160026	0.0339342	0.302724	0.425366	0.122642	7	76048758	R	ZP3	5'UTR	opensea		rs577076939;rs376791060
cg06884805	0.129504	0.418784	0.0016017	0.0339457	0.349051	0.478555	0.129504	11	13360096	R	ARNTL	5'UTR	opensea		rs140579349
cg12306086	0.104029	0.383814	0.00160635	0.033977	0.327798	0.431827	0.104029	4	106117747	R	TET2	5'UTR	opensea		rs546179479
cg10656896	0.129069	0.270843	0.00160953	0.0340015	0.201345	0.330414	0.129069	3	58341096	R	PXK	5'UTR	opensea
cg03244997	0.104946	0.486991	0.00162423	0.0341199	0.430482	0.535428	0.104946	17	43503144	F	ARHGAP27	TSS200	shelf	chr17:43506828-43510380	rs533807573;rs140172432
cg01293277	0.105214	0.801181	0.00162779	0.0341437	0.744527	0.849741	0.105214	12	10123440	R	CLEC12A	TSS1500	opensea		rs2760953;rs543765289
cg25631694	0.11402	0.803169	0.00163485	0.0341861	0.741773	0.855793	0.11402	9	125376665	R	OR1Q1	TSS1500	opensea		rs545914181;rs374706053
cg08131309	0.133988	0.368959	0.00164321	0.0342708	0.296811	0.430799	0.133988	15	40399131	F	BMF	TSS1500	shore	chr15:40401053-40401298	rs148426594;rs185578968;rs560968721
cg15835644	0.10615	0.467683	0.00164441	0.0342767	0.410526	0.516676	0.10615	7	26399791	F	SNX10	TSS1500	opensea		rs182849154;rs13229384;rs544894744
cg00317325	0.117784	0.365622	0.00164973	0.0343309	0.3022	0.419983	0.117784	3	98480999	F	ST3GAL6	5'UTR	opensea		rs184294737;rs534289760;rs116781384;rs541956677
cg18213786	0.151514	0.458374	0.00165481	0.0343806	0.376789	0.528303	0.151514	2	33359521	R	LTBP1	TSS200	opensea		rs562037296;rs531198025
cg18770690	0.126184	0.882571	0.00165498	0.0343811	0.814625	0.94081	0.126184	14	103388471	F	AMN	TSS1500	shore	chr14:103389016-103390248	rs573714570;rs542575625
cg01944288	0.104133	0.299516	0.0016552	0.034383	0.243444	0.347577	0.104133	9	135036217	F	NTNG2	TSS1500	shore	chr9:135036713-135038933	rs549944729
cg07569918	0.119265	0.446966	0.00166739	0.0344884	0.382747	0.502012	0.119265	1	212002970	F	LPGAT1	5'UTR	shore	chr1:212003431-212004280	rs183231794;rs553790260
cg24642483	0.108533	0.615583	0.0016692	0.0345039	0.557142	0.665675	0.108533	1	159261560	R	FCER1A	5'UTR	opensea
cg08621403	0.118683	0.358654	0.00167917	0.0345915	0.294748	0.41343	0.118683	21	37924139	R	CLDN14	5'UTR	opensea		rs189859026
cg26833548	0.116866	0.448974	0.00168239	0.0346153	0.386046	0.502912	0.116866	1	62754491	R	KANK4	5'UTR	opensea		rs375154022
cg05107468	0.105682	0.458173	0.00168554	0.0346347	0.401268	0.50695	0.105682	5	88120210	F	MEF2C	TSS1500	opensea		rs187059290
cg15365302	0.14452	0.39075	0.00168717	0.0346494	0.312932	0.457452	0.14452	18	53178007	R	TCF4	TSS200	opensea		rs12956259;rs549643048
cg12567063	0.107318	0.263175	0.00168816	0.0346587	0.205388	0.312706	0.107318	11	59822896	R	MS4A3	TSS1500	opensea		rs547481778;rs113287190
cg27117982	0.104306	0.463084	0.0016897	0.0346685	0.40692	0.511225	0.104306	12	16500077	F	MGST1	TSS1500	opensea		rs537854648;rs151284507
cg15407162	0.112159	0.407588	0.00170093	0.034766	0.347195	0.459354	0.112159	6	28192457	F	ZNF193	TSS1500	shore	chr6:28192961-28193284
cg00530805	0.107318	0.419588	0.00171041	0.0348403	0.361801	0.46912	0.107318	20	49545062	R	ADNP	5'UTR	shelf	chr20:49547068-49547516	rs141367372
cg17587388	0.111429	0.259505	0.00172788	0.0349689	0.199504	0.310933	0.111429	7	28724190	R	CREB5	TSS1500	opensea		rs544307763;rs527413968
cg24809029	0.104941	0.359971	0.0017423	0.0350791	0.303464	0.408405	0.104941	1	27961860	F	FGR	TSS200	shore	chr1:27961559-27961810	rs554710367
cg19134580	0.118561	0.381608	0.00176358	0.0352661	0.317768	0.436329	0.118561	14	72053361	R	SIPA1L1	TSS1500	opensea		rs185643782;rs565593695
cg11606261	0.138682	0.340704	0.00178024	0.035398	0.266029	0.404711	0.138682	12	53775336	R	SP1	5'UTR	shore	chr12:53774336-53774603	rs563658423
cg03005890	0.105176	0.398571	0.00178318	0.0354227	0.341937	0.447114	0.105176	21	37907207	F	CLDN14	5'UTR	opensea		rs550386601
cg04972541	0.114788	0.430633	0.00180018	0.0355689	0.368825	0.483612	0.114788	12	16063556	R	DERA	TSS1500	shore	chr12:16064080-16064534	rs140809188
cg02332073	0.127948	0.393071	0.00180236	0.0355892	0.324176	0.452123	0.127948	7	130372419	F	TSGA13	TSS1500	opensea		rs190962630;rs560917349;rs529436787
cg22182936	0.120008	0.502984	0.00180275	0.0355892	0.438365	0.558373	0.120008	13	36070148	F	NBEA	5'UTR	opensea		rs527824108
cg07787398	0.108698	0.397098	0.00180633	0.0356288	0.338569	0.447267	0.108698	11	124546505	R	SIAE	TSS1500	shelf	chr11:124543384-124544046	rs557360967
cg16060854	0.114543	0.324173	0.00181556	0.0357073	0.262496	0.377038	0.114543	1	52537497	R	BTF3L4	5'UTR	opensea
cg24480735	0.156042	0.816841	0.00181779	0.0357231	0.732819	0.888861	0.156042	19	54219381	F	MIR521-2	TSS1500	opensea		rs4803167;rs529270488;rs79284182;rs559788357
cg07277549	0.122204	0.570453	0.00182507	0.0357793	0.504651	0.626855	0.122204	7	30509141	F	NOD1	5'UTR	opensea		rs554685450
cg24690479	0.121656	0.35289	0.00183713	0.0358856	0.287383	0.409039	0.121656	6	10521142	R	GCNT2	TSS1500	opensea		rs542820743;rs561111580;rs143611617
cg14167852	0.111742	0.565071	0.00186211	0.0360619	0.504902	0.616644	0.111742	13	32606786	R	FRY-AS1	TSS1500	shore	chr13:32605320-32605903	rs545569801;rs186046275
cg25559654	0.136712	0.369146	0.00189344	0.0362958	0.295532	0.432244	0.136712	1	158800969	R	MNDA	TSS200	opensea
cg17907120	0.115552	0.52695	0.00189439	0.0363022	0.464729	0.580281	0.115552	1	197737026	F	DENND1B	5'UTR	opensea		rs555359173;rs143384372;rs544367322
cg17067918	0.119252	0.43809	0.00190954	0.0364241	0.373878	0.493129	0.119252	22	18243402	F	BID	5'UTR	opensea		rs150115505;rs551226437;rs567845794;rs183530161
cg06852314	0.115329	0.366993	0.00191434	0.0364599	0.304892	0.420221	0.115329	1	178996530	F	FAM20B	5'UTR	shore	chr1:178994804-178995917
cg01850179	0.110312	0.303705	0.00191911	0.0364869	0.244307	0.354619	0.110312	19	10340795	F	S1PR2	5'UTR	island	chr19:10340776-10342254	rs528133889;rs546276871
cg08349391	0.107168	0.410933	0.00193391	0.0365949	0.353228	0.460395	0.107168	18	11857605	F	GNAL	1stExon	opensea		rs73409587
cg26690511	0.140586	0.504506	0.00195549	0.0367498	0.428806	0.569392	0.140586	3	155422103	F	PLCH1	TSS200	opensea		rs78091351
cg04858148	0.125412	0.351596	0.00195837	0.0367682	0.284067	0.409479	0.125412	4	81117016	R	PRDM8	5'UTR	shore	chr4:81118137-81118603	rs147981302;rs78129004
cg22748479	0.107402	0.412977	0.00196608	0.0368424	0.355145	0.462547	0.107402	19	6067328	F	RFX2	5'UTR	opensea		rs72991058
cg03640732	0.135951	0.533406	0.00198854	0.0369505	0.460202	0.596153	0.135951	9	650834	F	KANK1	5'UTR	opensea		rs74985245;rs150287026;rs77109357;rs2031177;rs536724911;rs114264742
cg17671383	0.132465	0.402241	0.00199089	0.0369779	0.330914	0.463379	0.132465	19	38524950	R	SIPA1L3	5'UTR	opensea		rs187918418;rs150796037;rs563606136
cg10133100	0.124858	0.471762	0.00199166	0.0369854	0.404531	0.529389	0.124858	11	68276883	R	SAPS3	5'UTR	opensea		rs80118237;rs574079663;rs183268752
cg11661914	0.138127	0.627642	0.00199327	0.036989	0.553265	0.691392	0.138127	12	49180849	F	ADCY6	5'UTR	shore	chr12:49182421-49182658	rs559650856
cg17777592	0.111854	0.463595	0.00200224	0.0370614	0.403366	0.51522	0.111854	13	49975418	R	CAB39L	5'UTR	opensea		rs566963713;rs80354019;rs375097157;rs567289692;rs537885031
cg09451188	0.10548	0.635538	0.00201521	0.0371523	0.578741	0.684221	0.10548	13	45989144	F	SLC25A30	5'UTR	shelf	chr13:45991974-45992591	rs560149014
cg18473335	0.125238	0.547659	0.00201778	0.0371763	0.480224	0.605462	0.125238	14	24540174	R	CPNE6	TSS1500	opensea
cg20874785	0.13696	0.496574	0.0020272	0.0372476	0.422827	0.559786	0.13696	2	74612674	F	LOC100189589	TSS200	opensea		rs540031842;rs150296524;rs573499171;rs534261999;rs73948791;rs377035539
cg17279839	0.112003	0.287405	0.00205168	0.0374693	0.227096	0.339099	0.112003	7	150038598	R	RARRES2	5'UTR	island	chr7:150037459-150039031
cg14140920	0.123199	0.354187	0.00206072	0.0375323	0.287849	0.411048	0.123199	8	30002430	R	MBOAT4	TSS1500	opensea		rs141626084;rs552659942
cg22534097	0.151482	0.524032	0.00206873	0.0375946	0.442465	0.593947	0.151482	10	92681082	F	ANKRD1	TSS200	opensea
cg14115756	0.10726	0.360407	0.00208147	0.0376935	0.302651	0.409911	0.10726	9	125795935	F	GPR21	TSS1500	opensea		rs570376471;rs190017285
cg19695597	0.104518	0.376675	0.00210399	0.0378729	0.320396	0.424914	0.104518	14	62036992	F	FLJ22447	TSS1500	opensea
cg08358676	0.155579	0.480876	0.00210513	0.0378831	0.397103	0.552682	0.155579	8	93969144	F	TRIQK	5'UTR	opensea		rs532661856;rs541577713
cg26135622	0.100566	0.289213	0.0021183	0.0379599	0.235062	0.335629	0.100566	17	39941458	F	JUP	5'UTR	shore	chr17:39942175-39943176	rs183827653
cg10752508	0.14392	0.483892	0.00212498	0.038012	0.406397	0.550317	0.14392	3	98313516	R	CPOX	TSS1500	shore	chr3:98311909-98312696	rs147576978;rs529463023
cg03043157	0.100288	0.417605	0.0021404	0.0381197	0.363603	0.463892	0.100288	6	97010903	F	FHL5	5'UTR	opensea		rs145956082
cg23847017	0.111149	0.364557	0.00214389	0.0381433	0.304707	0.415856	0.111149	1	28764854	F	PHACTR4	1stExon	opensea		rs537553880
cg07197230	0.120736	0.315507	0.00215805	0.0382283	0.250495	0.371231	0.120736	22	17956641	F	CECR2	1stExon	opensea
cg21272996	0.123573	0.376051	0.00216319	0.0382663	0.309511	0.433085	0.123573	11	57529255	F	CTNND1	5'UTR	opensea
cg09391459	0.121034	0.814289	0.00216852	0.0382939	0.749117	0.870151	0.121034	X	11310390	R	AMELX	TSS1500	opensea
cg20351875	0.13999	0.452634	0.00217214	0.0383213	0.377255	0.517245	0.13999	12	65015547	F	MIR548C	TSS1500	opensea
cg22626413	0.110941	0.356499	0.00218463	0.038417	0.296762	0.407703	0.110941	15	50408834	F	ATP8B4	5'UTR	opensea		rs192628248;rs184346327;rs554625014
cg27150417	0.101272	0.257361	0.00218978	0.0384512	0.202829	0.304102	0.101272	20	44462035	F	SNX21	TSS1500	shore	chr20:44462383-44463169
cg06708107	0.110985	0.561557	0.00219657	0.0385032	0.501796	0.612781	0.110985	7	136641675	F	CHRM2	5'UTR	opensea		rs533047789;rs539817713
cg11258327	0.103033	0.32934	0.00220091	0.0385285	0.27386	0.376893	0.103033	2	157327839	R	GPD2	5'UTR	opensea		rs557302747;rs73965931;rs546197630
cg24699745	0.10172	0.299457	0.00220679	0.0385659	0.244685	0.346405	0.10172	5	34043724	R	C1QTNF3	TSS1500	opensea
cg07450552	0.112156	0.324858	0.00221194	0.0386075	0.264467	0.376623	0.112156	5	138775419	F	DNAJC18	TSS1500	opensea		rs537813352
cg19096976	0.115781	0.814331	0.00223442	0.0387809	0.751987	0.867768	0.115781	21	31721428	R	KRTAP23-1	TSS1500	opensea		rs74825412;rs187055296
cg19010223	0.108647	0.709286	0.00223744	0.0387942	0.650784	0.759431	0.108647	14	20798111	F	CCNB1IP1	TSS1500	opensea		rs368001288
cg24951335	0.101819	0.552663	0.00224772	0.0388526	0.497838	0.599657	0.101819	12	1609463	R	LOC100292680	TSS200	opensea		rs530914556
cg03361738	0.113458	0.639539	0.00224856	0.0388594	0.578446	0.691904	0.113458	9	107685725	F	ABCA1	5'UTR	shelf	chr9:107688769-107689046	rs148634136;rs144441671
cg16051954	0.13909	0.515361	0.00226552	0.0389658	0.440466	0.579556	0.13909	1	227139852	R	CABC1	5'UTR	opensea		rs191405149;rs115076923
cg13521315	0.105016	0.713594	0.00227204	0.0390147	0.657047	0.762063	0.105016	3	129555745	F	TMCC1	5'UTR	opensea		rs181042043
cg04542602	0.104538	0.467453	0.00227309	0.0390207	0.411163	0.515701	0.104538	X	19689270	F	SH3KBP1	TSS200	opensea
cg18416734	0.113881	0.587512	0.00227636	0.0390404	0.526192	0.640073	0.113881	2	36924820	F	VIT	5'UTR	opensea
cg12828610	0.128415	0.403316	0.00228506	0.0390927	0.33417	0.462585	0.128415	6	122806040	F	PKIB	5'UTR	opensea		rs189004116;rs180907107;rs111469046
cg03011556	0.135667	0.526772	0.00228579	0.0390999	0.453721	0.589388	0.135667	5	68805174	R	OCLN	5'UTR	opensea		rs201378122
cg15366176	0.114577	0.378412	0.00228812	0.0391167	0.316717	0.431294	0.114577	18	53253181	F	TCF4	5'UTR	shelf	chr18:53257018-53257309
cg08850169	0.124218	0.61721	0.00229585	0.0391785	0.550323	0.674541	0.124218	1	161171469	F	NDUFS2	5'UTR	shore	chr1:161171809-161172256	rs563239287;rs529151915
cg11412605	0.108271	0.799782	0.0022992	0.0392041	0.741482	0.849753	0.108271	6	123760383	R	HRAT13	TSS1500	opensea
cg01141721	0.110499	0.536066	0.00230401	0.039247	0.476566	0.587065	0.110499	20	36010619	F	SRC	5'UTR	shore	chr20:36012595-36013439	rs547727197;rs5841263
cg18448570	0.12871	0.233721	0.0023044	0.0392493	0.164416	0.293126	0.12871	10	98031337	F	BLNK	TSS200	opensea		rs563769309;rs577172214;rs546178360
cg12571016	0.135203	0.787415	0.00231201	0.039311	0.714614	0.849817	0.135203	2	21346219	R	TDRD15	TSS1500	opensea
cg26959689	0.148108	0.504514	0.00232129	0.0393682	0.424764	0.572872	0.148108	1	36949065	F	CSF3R	TSS200	opensea		rs117353394;rs537001535
cg10161434	0.109843	0.637193	0.00232717	0.0394057	0.578047	0.687889	0.109843	9	34325812	F	KIF24	5'UTR	shelf	chr9:34329006-34329499
cg04505750	0.120061	0.387681	0.00233365	0.0394507	0.323033	0.443094	0.120061	1	12774815	F	AADACL3	TSS1500	opensea		rs559986450;rs528934489;rs78453302
cg07740599	0.117612	0.680993	0.00233975	0.0394877	0.617663	0.735275	0.117612	16	524857	R	RAB11FIP3	1stExon	opensea		rs549841195
cg02950233	0.114863	0.827731	0.00234488	0.0395292	0.765882	0.880745	0.114863	19	9296138	R	OR7D2	TSS200	opensea		rs10422604
cg23838211	0.101016	0.334602	0.00234879	0.0395553	0.280209	0.381225	0.101016	6	10520809	F	GCNT2	TSS1500	opensea		rs144828915;rs549193852
cg26389330	0.106386	0.378157	0.00235145	0.0395764	0.320872	0.427258	0.106386	5	151057860	R	SPARC	5'UTR	opensea		rs73277839
cg06117142	0.102321	0.389152	0.00235578	0.0396156	0.334056	0.436377	0.102321	8	81977601	F	PAG1	5'UTR	opensea		rs143707282;rs75582834
cg14797308	0.105398	0.28057	0.00235944	0.0396371	0.223817	0.329215	0.105398	1	167298119	F	POU2F1	TSS200	opensea		rs187971226
cg22854590	0.123096	0.427567	0.00236144	0.039642	0.361285	0.48438	0.123096	5	58336072	F	PDE4D	TSS1500	shore	chr5:58334836-58335881	rs542052232;rs184859630
cg13471990	0.121482	0.395299	0.00237921	0.0397642	0.329885	0.451368	0.121482	10	97515222	F	ENTPD1	TSS1500	opensea		rs141410549;rs150196635
cg07028216	0.108728	0.504949	0.00238659	0.0398085	0.446403	0.555131	0.108728	22	42337222	F	CENPM	TSS1500	opensea		rs528381123
cg10215274	0.141658	0.812148	0.00239866	0.0398981	0.73587	0.877528	0.141658	1	153320663	F	PGLYRP4	5'UTR	opensea		rs113237940;rs549514361;rs569281251;rs2916206;rs558013318
cg10548102	0.129115	0.616059	0.00240979	0.0399752	0.546536	0.67565	0.129115	12	16499963	R	MGST1	TSS1500	opensea		rs560549138
cg27482523	0.115876	0.548654	0.00242088	0.0400619	0.48626	0.602136	0.115876	11	68286547	R	PPP6R3	5'UTR	opensea		rs527493415;rs552366485;rs139220275;rs531820655;rs561778827
cg03349408	0.10268	0.392313	0.00242378	0.0400849	0.337023	0.439704	0.10268	9	132044616	F	LOC101929331	TSS200	opensea		rs140310919
cg04342866	0.131726	0.405888	0.00242936	0.0401205	0.334958	0.466684	0.131726	20	3993546	F	RNF24	5'UTR	shelf	chr20:3995573-3996405	rs183147055;rs538820396
cg02997962	0.131871	0.404128	0.00243179	0.0401364	0.333121	0.464992	0.131871	20	20036779	R	C20orf26	5'UTR	shelf	chr20:20032740-20033471	rs577686399;rs146879767;rs77620435;rs531795520
cg19580166	0.12208	0.817565	0.00244028	0.0402062	0.75183	0.87391	0.12208	1	84629965	F	PRKACB	TSS1500	opensea		rs573403164
cg03757430	0.104727	0.528003	0.00248673	0.0404863	0.471612	0.576339	0.104727	11	93269784	F	SMCO4	5'UTR	opensea
cg08785207	0.148542	0.517547	0.00249957	0.0405664	0.437563	0.586105	0.148542	7	44661104	R	OGDH	5'UTR	opensea		rs575455617;rs539675169
cg14671438	0.106623	0.34996	0.00250892	0.0406303	0.292548	0.399171	0.106623	4	2812455	R	SH3BP2	TSS1500	opensea		rs545186867;rs565274002;rs575675402
cg02354913	0.101279	0.827661	0.0025287	0.0407503	0.773127	0.874406	0.101279	14	45580008	F	SNORD127	TSS200	opensea
cg18542842	0.106849	0.90145	0.0025343	0.0407839	0.843917	0.950765	0.106849	3	63857914	F	ATXN7	5'UTR	opensea		rs545290710;rs563879998;rs554791819
cg27527371	0.104084	0.367216	0.00256697	0.0409943	0.31117	0.415255	0.104084	1	29214792	R	EPB41	5'UTR	shore	chr1:29213438-29214300	rs149742488
cg00332146	0.112063	0.311936	0.00257901	0.0410602	0.251594	0.363657	0.112063	5	175975901	F	PCDH24	TSS1500	opensea		rs149813083
cg19401149	0.145304	0.551697	0.0025823	0.041082	0.473456	0.61876	0.145304	8	6796618	R	DEFA4	TSS1500	opensea		rs45482601;rs57293175
cg20311846	0.102995	0.313044	0.00258891	0.0411197	0.257585	0.36058	0.102995	4	77356250	F	SHROOM3	TSS200	opensea		rs145126099
cg09437286	0.135822	0.391732	0.00260186	0.0412059	0.318597	0.454419	0.135822	16	27412136	F	IL21R	TSS1500	opensea
cg05655915	0.147138	0.423872	0.00260479	0.0412283	0.344643	0.491782	0.147138	17	80415420	R	NARF	TSS1500	shore	chr17:80416004-80417259	rs185221963;rs577779673;rs544917720;rs59649937
cg26026551	0.124361	0.445125	0.0026058	0.0412317	0.378161	0.502522	0.124361	7	44787496	F	ZMIZ2	TSS1500	shore	chr7:44788714-44789119	rs539282431;rs547672479
cg01869007	0.103126	0.336349	0.00261823	0.0413198	0.280819	0.383945	0.103126	8	61880413	R	LOC100130298	TSS200	opensea
cg06347522	0.132183	0.341447	0.00262562	0.0413611	0.270271	0.402455	0.132183	1	9953346	F	CTNNBIP1	5'UTR	opensea		rs538617340
cg11557478	0.130303	0.424461	0.00263523	0.0414199	0.354298	0.484601	0.130303	9	125795488	R	GPR21	TSS1500	opensea		rs188948518;rs577272739
cg16506970	0.159172	0.496931	0.00265021	0.0415351	0.411223	0.570395	0.159172	4	6809109	F	KIAA0232	5'UTR	opensea		rs144543939;rs533574085
cg07731392	0.14944	0.545129	0.00265371	0.0415588	0.464662	0.614102	0.14944	1	203737972	R	LAX1	TSS1500	opensea		rs552968161
cg21701823	0.121191	0.479585	0.00265452	0.0415637	0.414328	0.535519	0.121191	6	125285324	R	RNF217-AS1	TSS1500	shore	chr6:125283124-125284389	rs568277823;rs183541067
cg23378033	0.110304	0.401075	0.00265765	0.0415774	0.341681	0.451985	0.110304	12	65672031	F	MSRB3	TSS1500	shore	chr12:65672391-65673250	rs142989301
cg07322196	0.149739	0.457809	0.00266034	0.0415974	0.377181	0.52692	0.149739	2	202104460	R	CASP8	5'UTR	opensea		rs563973984
cg00842918	0.151291	0.512798	0.0026626	0.0416135	0.431333	0.582624	0.151291	17	9940321	F	GAS7	TSS1500	opensea		rs183966271
cg24027965	0.10262	0.435816	0.00266294	0.0416141	0.380559	0.483179	0.10262	2	149894786	F	LYPD6B	TSS200	shore	chr2:149895022-149895808	rs146710362;rs540343290
cg06591801	0.103226	0.322323	0.00266874	0.0416404	0.266739	0.369966	0.103226	3	113467822	F	ATP6V1A	5'UTR	shelf	chr3:113464437-113465159	rs573699938;rs540731590;rs193174815
cg02414559	0.122412	0.398156	0.00266965	0.0416434	0.332242	0.454653	0.122412	14	72050329	R	SIPA1L1	5'UTR	opensea		rs147668411;rs180740545;rs529208984;rs542813722
cg22220662	0.102787	0.374648	0.00267435	0.0416634	0.319301	0.422088	0.102787	22	40342537	R	GRAP2	TSS1500	opensea		rs527454041
cg08553606	0.115171	0.510422	0.00269067	0.0417668	0.448407	0.563578	0.115171	5	118661639	R	TNFAIP8	5'UTR	opensea
cg10189107	0.111439	0.258177	0.00269241	0.041773	0.198172	0.309611	0.111439	9	708485	F	KANK1	5'UTR	shore	chr9:707021-707420	rs575344326
cg15571405	0.107279	0.141092	0.00269774	0.041798	0.0833264	0.190605	0.107279	7	130796167	R	MKLN1	5'UTR	shore	chr7:130794689-130795032
cg01788836	0.102429	0.409044	0.00269791	0.041798	0.35389	0.45632	0.102429	11	1771953	F	IFITM10	TSS200	shore	chr11:1768979-1770712
cg01261013	0.128654	0.565535	0.0027081	0.0418622	0.49626	0.624914	0.128654	21	37691747	R	MORC3	TSS1500	shore	chr21:37692208-37693059	rs529479252
cg24339704	0.12353	0.566272	0.00271054	0.0418753	0.499756	0.623286	0.12353	19	2529022	F	GNG7	5'UTR	shelf	chr19:2525140-2525460	rs563395381;rs740054
cg16354404	0.131073	0.625053	0.00272128	0.0419339	0.554475	0.685548	0.131073	11	94280121	R	FUT4	1stExon	shore	chr11:94276894-94278913	rs115746467;rs187748934
cg22303915	0.120486	0.612797	0.00273843	0.0420446	0.54792	0.668406	0.120486	4	85799868	R	WDFY3	5'UTR	opensea		rs141824205
cg17714987	0.107735	0.581077	0.00274334	0.0420806	0.523065	0.630801	0.107735	4	89445475	R	PIGY	TSS1500	shore	chr4:89444407-89445055	rs546977892
cg15683970	0.101015	0.363438	0.00277747	0.0422776	0.309045	0.41006	0.101015	21	35747081	R	FAM165B	TSS1500	shore	chr21:35747326-35748122	rs530232581
cg12751207	0.101887	0.413939	0.00278061	0.0423041	0.359077	0.460963	0.101887	15	72409066	F	SENP8	TSS200	shore	chr15:72409862-72411002
cg21205972	0.104941	0.241643	0.00278957	0.0423789	0.185136	0.290077	0.104941	11	93259022	F	SMCO4	5'UTR	opensea		rs560744871
cg24247160	0.136301	0.381953	0.00279934	0.0424297	0.30856	0.444861	0.136301	8	93957832	R	TRIQK	5'UTR	opensea		rs553814314;rs550589714;rs137987319
cg19641184	0.108776	0.556384	0.00280197	0.0424491	0.497813	0.606588	0.108776	16	28969723	F	MIR4517	TSS200	opensea		rs370402963;rs182220024
cg03408904	0.102123	0.435703	0.00281034	0.0425079	0.380713	0.482837	0.102123	22	17956462	F	CECR2	TSS200	opensea		rs548270503
cg06973778	0.144562	0.491525	0.0028216	0.0425827	0.413683	0.558246	0.144562	9	2156946	R	SMARCA2	TSS1500	opensea		rs189739927;rs144993758;rs531928882
cg11823969	0.105711	0.348986	0.00285055	0.0427572	0.292064	0.397775	0.105711	3	107942749	R	IFT57	TSS1500	shore	chr3:107940930-107941503	rs536158764;rs556143883
cg14191571	0.141451	0.536877	0.00285726	0.0427972	0.460711	0.602163	0.141451	2	157330982	F	GPD2	5'UTR	opensea		rs138036774
cg10864200	0.156968	0.702388	0.00285819	0.0427984	0.617867	0.774835	0.156968	4	720809	R	PCGF3	5'UTR	shelf	chr4:724335-726070	rs536335195
cg01134540	0.119911	0.545281	0.00286611	0.0428529	0.480713	0.600624	0.119911	4	40574896	R	RBM47	5'UTR	opensea		rs201888873;rs10008180
cg00009088	0.155563	0.540293	0.00286744	0.0428594	0.456528	0.612092	0.155563	11	60930188	R	VPS37C	TSS1500	shore	chr11:60928560-60929262	rs151099306;rs181233614
cg10261241	0.130568	0.353306	0.002873	0.0428868	0.283	0.413568	0.130568	2	198167340	R	ANKRD44-IT1	TSS200	opensea		rs575131634;rs544020248
cg04756491	0.13111	0.445167	0.00287509	0.0429038	0.374569	0.505679	0.13111	14	23385384	F	RBM23	5'UTR	shelf	chr14:23388092-23388857
cg24721964	0.116109	0.388511	0.00289816	0.0430393	0.32599	0.442099	0.116109	3	150662697	F	CLRN1	TSS1500	opensea		rs138185413;rs576099834
cg05141432	0.100315	0.298736	0.00290268	0.0430675	0.244721	0.345036	0.100315	3	81812214	R	GBE1	TSS1500	shore	chr3:81810315-81810953	rs76306571
cg17126294	0.113314	0.575662	0.00292877	0.0432258	0.514647	0.627961	0.113314	7	20254636	R	MACC1	5'UTR	opensea		rs550112371;rs184873554
cg04468621	0.142937	0.320546	0.00293472	0.0432629	0.24358	0.386517	0.142937	4	185734598	F	ACSL1	TSS1500	opensea		rs566577150
cg00188748	0.103417	0.270285	0.00294064	0.0433097	0.214599	0.318016	0.103417	9	130564509	F	FPGS	TSS1500	shore	chr9:130564863-130565566
cg09482891	0.132482	0.495761	0.00294438	0.0433326	0.424424	0.556907	0.132482	2	149906909	R	LYPD6B	5'UTR	opensea
cg26521278	0.108596	0.834474	0.00294681	0.0433506	0.776	0.884596	0.108596	12	119771257	F	CCDC60	TSS1500	shore	chr12:119772353-119772594	rs558655017
cg22456809	0.108167	0.81369	0.00296503	0.0434813	0.755446	0.863613	0.108167	4	155483849	F	FGB	TSS1500	opensea		rs529951990
cg00431549	0.105933	0.241798	0.00296662	0.0434937	0.184758	0.29069	0.105933	12	15039025	R	MGP	TSS200	opensea		rs76567129;rs539821139;rs370981195
cg06196379	0.112491	0.406244	0.00296703	0.0434965	0.345672	0.458162	0.112491	6	41254885	R	TREM1	TSS1500	opensea		rs186758118
cg21674901	0.126973	0.382763	0.00297207	0.0435203	0.314393	0.441366	0.126973	10	90611748	F	ANKRD22	TSS200	opensea
cg09703363	0.125883	0.509466	0.00297805	0.043558	0.441683	0.567565	0.125883	2	166982931	F	SCN1A	5'UTR	opensea		rs550756974;rs566422091;rs77164696
cg02116924	0.138483	0.449353	0.00298201	0.0435817	0.374786	0.513268	0.138483	11	78000703	F	GAB2	5'UTR	opensea		rs532641370
cg04306507	0.137589	0.633446	0.00298372	0.0435979	0.559359	0.696949	0.137589	14	55594613	R	LGALS3	TSS1500	shore	chr14:55595697-55596692	rs180936005
cg01135648	0.115042	0.559878	0.00298806	0.0436262	0.497932	0.612974	0.115042	4	41983611	R	DCAF4L1	TSS200	shore	chr4:41983922-41984183	rs190518684;rs562056042;rs531066629
cg08272597	0.147897	0.461324	0.00299101	0.0436428	0.381687	0.529585	0.147897	5	176423139	F	UIMC1	5'UTR	opensea		rs139569173;rs536165270
cg10346784	0.133179	0.456528	0.00299113	0.0436428	0.384816	0.517995	0.133179	7	47534833	F	TNS3	5'UTR	opensea		rs572363972
cg23467561	0.109155	0.469184	0.00299518	0.0436652	0.410408	0.519563	0.109155	17	73841592	F	UNC13D	TSS1500	opensea		rs553404592;rs573273871;rs117315785
cg19143716	0.134135	0.380169	0.00299904	0.0436797	0.307943	0.442078	0.134135	22	43369308	R	PACSIN2	5'UTR	opensea
cg02485360	0.106875	0.489026	0.00300519	0.0437136	0.431478	0.538353	0.106875	4	54458345	F	LNX1-AS2	TSS1500	opensea		rs73147498
cg15685307	0.110292	0.330283	0.00301193	0.04375	0.270895	0.381187	0.110292	10	104228081	F	TMEM180	5'UTR	opensea		rs112574080
cg10136671	0.106416	0.542012	0.00302352	0.0438281	0.484711	0.591128	0.106416	7	142557703	F	EPHB6	5'UTR	opensea		rs559774195;rs8177171
cg05409848	0.115612	0.302765	0.00302788	0.0438581	0.240512	0.356125	0.115612	11	503669	F	RNH1	5'UTR	shore	chr11:504189-504659	rs191938085;rs12419766
cg21055554	0.101898	0.31046	0.00303889	0.0439228	0.255592	0.35749	0.101898	12	113652889	F	IQCD	5'UTR	opensea		rs113533771;rs567046537
cg14480116	0.140269	0.5039	0.00304755	0.0439798	0.428371	0.56864	0.140269	2	65594890	R	SPRED2	TSS1500	opensea		rs565363919;rs533027300;rs543190589
cg25903319	0.100188	0.482035	0.00304756	0.0439798	0.428088	0.528276	0.100188	1	170500150	R	GORAB	TSS1500	opensea
cg03498987	0.111942	0.444129	0.00305409	0.0440148	0.383853	0.495795	0.111942	19	2638790	F	GNG7	5'UTR	opensea		rs80099021;rs143017743
cg20875821	0.143635	0.500264	0.00305926	0.0440392	0.422923	0.566557	0.143635	18	61557735	F	SERPINB2	5'UTR	opensea		rs181336717;rs531320072
cg03678274	0.131301	0.512462	0.00306415	0.0440766	0.441762	0.573063	0.131301	1	236017128	R	LYST	5'UTR	opensea		rs144728424;rs557954825
cg20273531	0.121008	0.664136	0.00306429	0.0440766	0.598977	0.719985	0.121008	5	16509481	R	FAM134B	TSS1500	opensea		rs114564739
cg20900466	0.107218	0.773624	0.00311455	0.0443656	0.715891	0.823109	0.107218	6	116867369	F	FAM26D	5'UTR	opensea
cg18036273	0.114311	0.428544	0.00312364	0.0444254	0.366992	0.481303	0.114311	13	49228883	F	CYSLTR2	5'UTR	opensea		rs139902294;rs531861639
cg21745283	0.108288	0.395325	0.00313508	0.0445034	0.337016	0.445305	0.108288	5	140602519	F	PCDHB14	TSS1500	shore	chr5:140604453-140605304	rs528125897;rs547958407
cg22194040	0.115922	0.407092	0.00313917	0.0445212	0.344673	0.460595	0.115922	4	169425430	F	PALLD	5'UTR	opensea		rs570951658;rs532272044;rs547295244;rs188071600
cg04538404	0.137807	0.452637	0.0031411	0.0445344	0.378433	0.51624	0.137807	2	48116881	R	FBXO11	TSS1500	opensea		rs564433009;rs144120734;rs547038824;rs192850864
cg02108620	0.111259	0.455213	0.00316239	0.0446518	0.395304	0.506563	0.111259	3	42002230	R	ULK4	5'UTR	shore	chr3:42002932-42003728	rs533605889;rs567469035
cg17040893	0.108905	0.30003	0.00318184	0.0447621	0.241389	0.350294	0.108905	17	9923599	F	GAS7	5'UTR	opensea		rs543653700
cg09984803	0.138091	0.435081	0.00320054	0.0448916	0.360725	0.498815	0.138091	4	47976754	F	CNGA1	5'UTR	opensea
cg14147489	0.123303	0.308231	0.00320155	0.0449022	0.241837	0.36514	0.123303	17	62087008	F	ICAM2	5'UTR	opensea		rs565466151
cg01182836	0.129505	0.337887	0.0032033	0.0449125	0.268154	0.397659	0.129505	8	59476604	R	SDCBP	5'UTR	opensea		rs537594235;rs181079795
cg03432176	0.115189	0.351268	0.00321038	0.0449478	0.289243	0.404432	0.115189	2	160655066	R	CD302	TSS1500	shore	chr2:160654229-160654631	rs188337161
cg04814080	0.128346	0.845632	0.00321278	0.0449623	0.776523	0.904869	0.128346	21	27511304	F	APP	5'UTR	opensea		rs142319598;rs181147182
cg27371451	0.101276	0.812668	0.00321362	0.0449662	0.758135	0.859411	0.101276	19	45060276	F	CEACAM22P	TSS200	opensea		rs556565538;rs190525402;rs544475227;rs182449153
cg19722698	0.115557	0.478275	0.00323025	0.0450719	0.416052	0.531609	0.115557	12	104693930	R	TXNRD1	5'UTR	shelf	chr12:104697348-104697984
cg03187073	0.140241	0.358831	0.00324482	0.0451603	0.283317	0.423558	0.140241	6	4890079	R	CDYL	5'UTR	opensea		rs535950288
cg25656007	0.141655	0.374938	0.0032519	0.0452115	0.298662	0.440317	0.141655	9	135818057	F	TSC1	5'UTR	shore	chr9:135819526-135820529	rs532091645
cg26620147	0.125695	0.400557	0.00325491	0.0452266	0.332874	0.45857	0.125695	12	58210716	R	AVIL	TSS1500	opensea		rs146850643;rs530131819;rs187437987
cg01797501	0.109287	0.498221	0.00326534	0.0452838	0.439375	0.548661	0.109287	12	65671924	F	MSRB3	TSS1500	shore	chr12:65672391-65673250	rs576299294;rs545325292;rs565136604
cg05956380	0.151479	0.659243	0.00326982	0.0453041	0.577677	0.729157	0.151479	8	42350016	F	SLC20A2	5'UTR	opensea		rs192610747;rs546133085;rs565250176
cg17532812	0.112872	0.642978	0.00327523	0.0453367	0.582201	0.695073	0.112872	5	138088151	R	CTNNA1	TSS1500	shore	chr5:138088659-138089836	rs700618
cg26851661	0.105748	0.510343	0.00328209	0.0453774	0.453401	0.55915	0.105748	19	16045708	R	CYP4F11	TSS200	opensea		rs555398475;rs116066796;rs564465132
cg04487907	0.10965	0.772097	0.00328308	0.0453845	0.713055	0.822705	0.10965	19	9326161	R	OR7D4	TSS1500	opensea		rs556440182;rs550956694
cg01160805	0.103094	0.361326	0.00330419	0.0455137	0.305814	0.408908	0.103094	14	24783270	F	LTB4R	5'UTR	shore	chr14:24785147-24785869	rs144356454;rs147346876;rs78276671
cg18893685	0.142359	0.533344	0.00331636	0.0455935	0.456689	0.599048	0.142359	9	128035237	R	GAPVD1	5'UTR	opensea
cg08161546	0.112868	0.470114	0.00332656	0.0456521	0.409339	0.522206	0.112868	6	152011415	F	ESR1	TSS1500	opensea		rs190687703;rs573354167
cg26201776	0.119221	0.47993	0.00335642	0.0458179	0.415734	0.534955	0.119221	11	59806563	F	OOSP2	TSS1500	opensea		rs555985263;rs143813841
cg02309841	0.137366	0.491193	0.00336061	0.0458367	0.417226	0.554592	0.137366	3	11758425	R	VGLL4	5'UTR	shelf	chr3:11760638-11762078	rs528788512
cg17588577	0.139998	0.457794	0.00337414	0.0459148	0.382411	0.522409	0.139998	5	155753897	R	SGCD	1stExon	opensea		rs7724969;rs188925690;rs192662989;rs539260621
cg02067584	0.13183	0.453852	0.00337826	0.0459346	0.382867	0.514697	0.13183	17	8094552	F	C17orf59	TSS1500	shore	chr17:8092418-8093706
cg02192746	0.126989	0.499042	0.0033796	0.0459457	0.430663	0.557652	0.126989	7	99971016	F	PILRA	TSS200	opensea
cg08624850	0.142989	0.466063	0.00337981	0.0459466	0.389069	0.532058	0.142989	1	179845546	F	TOR1AIP2	5'UTR	shore	chr1:179846879-179847106
cg21592059	0.115726	0.649747	0.00338671	0.045981	0.587433	0.703159	0.115726	8	74332256	R	STAU2-AS1	TSS200	opensea		rs6998213;rs185969849
cg17195664	0.140585	0.467769	0.00339223	0.0460077	0.39207	0.532654	0.140585	10	69812543	R	HERC4	5'UTR	opensea		rs546204231
cg23460082	0.103333	0.547449	0.00340364	0.046073	0.491809	0.595141	0.103333	9	138951983	F	NACC2	5'UTR	opensea		rs539393629
cg19676182	0.112509	0.402344	0.00341332	0.0461269	0.341762	0.454271	0.112509	4	24981695	F	CCDC149	1stExon	opensea
cg24484138	0.106692	0.345184	0.00341595	0.0461391	0.287734	0.394427	0.106692	20	31070190	R	C20orf112	5'UTR	island	chr20:31070189-31072676	rs570698920;rs535015836
cg00995797	0.102407	0.380887	0.00342618	0.0461903	0.325745	0.428152	0.102407	20	33463466	F	ACSS2	5'UTR	shore	chr20:33464156-33464645	rs577070215;rs570462279;rs541355726
cg19739596	0.137974	0.541573	0.00342962	0.0462092	0.46728	0.605253	0.137974	11	59824161	F	MS4A3	1stExon	opensea		rs182290812;rs536364773;rs554738835;rs186170251;rs145015818;rs561249120
cg23221889	0.121833	0.631462	0.00343035	0.0462149	0.56586	0.687693	0.121833	3	99582603	R	FILIP1L	5'UTR	opensea		rs543221727
cg17118262	0.108978	0.308301	0.00343059	0.0462157	0.249621	0.358599	0.108978	17	32690569	F	CCL1	TSS1500	opensea		rs573226409;rs545464149
cg06339053	0.10867	0.483148	0.00343674	0.0462503	0.424634	0.533304	0.10867	14	24457563	R	DHRS4L2	TSS1500	shore	chr14:24457864-24458100	rs369419477;rs66845024;rs146010672;rs184297225
cg26529044	0.113289	0.258032	0.0034395	0.0462605	0.19703	0.310319	0.113289	13	43354767	R	C13orf30	TSS1500	opensea
cg06021611	0.135773	0.552622	0.00344803	0.0463125	0.479514	0.615286	0.135773	8	37967201	R	ASH2L	5'UTR	shelf	chr8:37962449-37963453	rs549899215
cg04104959	0.122598	0.355417	0.0034497	0.0463181	0.289403	0.412001	0.122598	12	65674363	F	MSRB3	5'UTR	shore	chr12:65672391-65673250	rs187171403
cg11998002	0.137512	0.511166	0.00345342	0.0463364	0.437121	0.574633	0.137512	12	118770514	F	TAOK3	5'UTR	opensea		rs369385529;rs113542589;rs144022952
cg19429405	0.119315	0.483171	0.00346099	0.046374	0.418925	0.53824	0.119315	10	73497609	F	C10orf105	TSS200	opensea		rs575865435
cg24853628	0.127622	0.460683	0.00346337	0.0463865	0.391964	0.519586	0.127622	7	16461798	F	ISPD	TSS1500	shore	chr7:16460778-16461265	rs188525130
cg08268848	0.120772	0.614968	0.00347078	0.0464198	0.549937	0.670709	0.120772	2	145278799	R	LINC01412	TSS1500	shelf	chr2:145273456-145275378
cg06360841	0.159947	0.597597	0.00347219	0.0464274	0.511472	0.671419	0.159947	1	53405671	R	MIR1273G	TSS1500	opensea		rs189555503;rs553280658
cg24914818	0.152465	0.51419	0.00349055	0.0465365	0.432093	0.584558	0.152465	17	35722751	F	ACACA	5'UTR	opensea
cg10684777	0.112428	0.34522	0.00349724	0.0465732	0.284681	0.39711	0.112428	14	21995727	R	SALL2	TSS1500	opensea
cg20544006	0.116984	0.472405	0.00350644	0.0466203	0.409414	0.526398	0.116984	5	77807464	F	LHFPL2	5'UTR	shore	chr5:77805753-77806313	rs549791457
cg05586855	0.1234	0.395135	0.00351152	0.0466539	0.328689	0.452088	0.1234	11	47279281	R	NR1H3	5'UTR	opensea		rs112982877
cg10103850	0.102153	0.249511	0.00351656	0.046683	0.194506	0.296659	0.102153	2	40658891	F	SLC8A1	TSS1500	opensea		rs554037952;rs12052800
cg02041484	0.135363	0.460954	0.00352376	0.046731	0.388066	0.523429	0.135363	7	129266958	R	NRF1	5'UTR	opensea		rs531617363;rs143853269
cg12655939	0.146273	0.400211	0.00353835	0.0468142	0.321448	0.467721	0.146273	19	32895224	F	DPY19L3	TSS1500	shore	chr19:32895975-32897233	rs151005741
cg15810470	0.113837	0.443139	0.00354291	0.0468394	0.381842	0.495679	0.113837	8	24242024	F	ADAMDEC1	1stExon	opensea		rs141208943;rs559024935
cg24163360	0.117038	0.841097	0.00354489	0.0468441	0.778076	0.895114	0.117038	6	25931557	R	SLC17A2	TSS1500	opensea		rs144385130;rs556875854
cg27495636	0.12051	0.842677	0.00355426	0.04689	0.777787	0.898297	0.12051	8	128427572	F	POU5F1B	TSS1500	opensea		rs551063366;rs553452514;rs181639216
cg12457834	0.12822	0.446304	0.00355626	0.046895	0.377262	0.505482	0.12822	2	36933345	R	VIT	5'UTR	opensea
cg09985492	0.123698	0.452875	0.00355746	0.0469039	0.386268	0.509966	0.123698	15	42803176	R	SNAP23	5'UTR	opensea		rs2617233;rs188971762
cg23147800	0.114741	0.404985	0.00356369	0.0469297	0.343201	0.457942	0.114741	4	10023150	F	SLC2A9	TSS200	shelf	chr4:10020481-10021026	rs551555067;rs192792203
cg08024668	0.103782	0.878442	0.00356673	0.0469445	0.82256	0.926342	0.103782	10	99031065	R	ARHGAP19	TSS1500	opensea		rs529950210
cg04448700	0.102853	0.278107	0.00356823	0.0469504	0.222725	0.325577	0.102853	2	65292223	R	CEP68	5'UTR	opensea		rs561041678
cg07909786	0.138754	0.390785	0.00358068	0.0470259	0.316071	0.454825	0.138754	1	21444331	F	EIF4G3	5'UTR	opensea
cg26779905	0.115424	0.398767	0.00359005	0.0470929	0.336615	0.452039	0.115424	12	102269622	R	DRAM1	TSS1500	shore	chr12:102270754-102271801	rs555066252
cg02301514	0.111851	0.810263	0.00359339	0.0471121	0.750036	0.861887	0.111851	6	116873412	R	FAM26D	5'UTR	opensea		rs9488967
cg00376294	0.137863	0.47544	0.0035936	0.0471139	0.401206	0.539069	0.137863	2	65594797	R	SPRED2	TSS1500	opensea		rs181295042;rs545603712
cg04353150	0.104719	0.716527	0.00359392	0.0471139	0.66014	0.764858	0.104719	15	77722632	F	HMG20A	5'UTR	opensea		rs189235769
cg05653176	0.140633	0.414715	0.00360629	0.0471794	0.338989	0.479622	0.140633	18	11857270	R	GNAL	TSS200	opensea		rs150163886;rs555486908;rs138607699
cg12551479	0.107621	0.37525	0.00361045	0.0471939	0.317301	0.424921	0.107621	4	1678562	F	FAM53A	5'UTR	opensea		rs74827657;rs567229475;rs77547629
cg24363299	0.117994	0.531462	0.00364347	0.047381	0.467927	0.585921	0.117994	19	15391923	R	BRD4	TSS1500	opensea		rs572872802;rs541874635
cg21492378	0.146181	0.513541	0.00366136	0.0474641	0.434828	0.581009	0.146181	9	123850279	R	CEP110	TSS1500	opensea
cg12074801	0.140982	0.489429	0.0036826	0.0475791	0.413516	0.554498	0.140982	8	37967091	R	ASH2L	5'UTR	shelf	chr8:37962449-37963453	rs549419543
cg06100973	0.115541	0.453411	0.00368579	0.0476017	0.391197	0.506737	0.115541	19	852114	F	ELANE	TSS200	shore	chr19:852855-853495	rs544272607;rs556244475;rs574938033;rs137896468
cg16526526	0.1197	0.605566	0.00368589	0.0476022	0.541112	0.660812	0.1197	2	32490789	F	NLRC4	TSS1500	opensea		rs549906528;rs114945879
cg16651347	0.113179	0.51847	0.00368811	0.0476169	0.457528	0.570707	0.113179	1	175042297	F	TNN	5'UTR	opensea		rs6695588;rs535845734
cg08545593	0.120399	0.409049	0.00369003	0.0476255	0.344218	0.464618	0.120399	20	57582856	F	CTSZ	TSS1500	shore	chr20:57581902-57582595
cg13801402	0.131789	0.544481	0.00369363	0.0476556	0.473518	0.605307	0.131789	1	114429965	R	BCL2L15	1stExon	opensea		rs144140962;rs185505258;rs202039250;rs200731954;rs199687942
cg11403831	0.101	0.736855	0.00369608	0.0476652	0.68247	0.78347	0.101	5	108082959	R	FER	TSS1500	shore	chr5:108083987-108085203	rs534854506
cg26742320	0.111988	0.696622	0.00370142	0.0476907	0.636321	0.748309	0.111988	2	201393628	F	SGOL2	5'UTR	shelf	chr2:201390685-201391217
cg00509610	0.124098	0.444064	0.00370183	0.0476913	0.377242	0.50134	0.124098	3	12528629	R	TSEN2	5'UTR	shelf	chr3:12525749-12526346	rs1699362
cg02788021	0.115231	0.404629	0.00371169	0.0477523	0.342582	0.457813	0.115231	13	30882905	R	KATNAL1	TSS1500	shore	chr13:30880899-30881939	rs3840815
cg09200468	0.105804	0.407971	0.0037422	0.0479137	0.350999	0.456803	0.105804	6	7130606	F	RREB1	5'UTR	opensea		rs375557598;rs146409703
cg01606027	0.123214	0.350315	0.00374325	0.047919	0.283969	0.407183	0.123214	22	31607212	R	LIMK2	TSS1500	shore	chr22:31608021-31608528	rs9606827
cg13099313	0.163856	0.544174	0.0037548	0.0479724	0.455944	0.6198	0.163856	5	36940505	R	NIPBL	5'UTR	opensea		rs185044525;rs566008343
cg17889831	0.118586	0.386045	0.00376998	0.0480468	0.322191	0.440777	0.118586	1	205181581	R	DSTYK	TSS1500	shore	chr1:205179963-205180910	rs181159956;rs570501535;rs539177515
cg08468493	0.102337	0.541815	0.00377753	0.0480943	0.486711	0.589048	0.102337	2	55495609	F	MTIF2	5'UTR	shore	chr2:55496073-55496565	rs550172850;rs191216408;rs532650356;rs552343167
cg12765687	0.134339	0.503388	0.00378939	0.0481706	0.431052	0.565391	0.134339	12	56029543	F	OR10P1	TSS1500	opensea		rs566294135;rs536931745;rs146736408;rs1474447
cg17173423	0.116663	0.352319	0.00381293	0.0483045	0.289501	0.406164	0.116663	11	59823993	F	MS4A3	TSS200	opensea		rs79592846;rs377548914
cg08671488	0.124945	0.376397	0.00382344	0.048368	0.309119	0.434064	0.124945	17	68095506	F	KCNJ16	5'UTR	opensea		rs137911184
cg02206980	0.137043	0.450817	0.0038269	0.0483793	0.377024	0.514067	0.137043	6	13574034	R	SIRT5	TSS1500	shore	chr6:13574438-13575110	rs530349808
cg19268467	0.113174	0.392895	0.00383594	0.0484267	0.331956	0.445129	0.113174	3	195631486	F	TNK2	5'UTR	shelf	chr3:195635359-195636895	rs554832677
cg02584791	0.104541	0.615851	0.00384482	0.0484777	0.55956	0.664101	0.104541	13	31772717	F	B3GLCT	TSS1500	shore	chr13:31773919-31775034	rs150447659;rs570587907
cg14102437	0.132475	0.43796	0.0038561	0.0485411	0.366628	0.499102	0.132475	2	33359688	R	LTBP1	1stExon	opensea		rs566615179
cg21640432	0.105375	0.376529	0.00386258	0.0485733	0.319789	0.425164	0.105375	19	35939561	F	FFAR2	TSS1500	opensea		rs10425834
cg25585899	0.142455	0.496821	0.00387813	0.0486527	0.420114	0.562569	0.142455	18	55405050	F	ATP8B1	5'UTR	opensea
cg23818106	0.104067	0.511314	0.00388223	0.0486755	0.455279	0.559345	0.104067	17	9939895	R	GAS7	1stExon	opensea		rs376852768;rs374080562;rs548290908;rs531623714
cg14232793	0.101267	0.847216	0.00389289	0.0487368	0.792688	0.893955	0.101267	8	71155543	R	NCOA2	5'UTR	opensea		rs75098129;rs2958365;rs2926713
cg06368617	0.105116	0.384483	0.00389377	0.0487422	0.327882	0.432998	0.105116	14	91591683	F	SNORA11B	TSS1500	opensea		rs547067122;rs535189468;rs529775199
cg20567140	0.107884	0.370619	0.0038993	0.048771	0.312528	0.420412	0.107884	12	48152038	F	RAPGEF3	1stExon	shore	chr12:48153329-48153551	rs139570113;rs149309704;rs538967820;rs558575992
cg04956262	0.117064	0.321855	0.00390234	0.048788	0.25882	0.375884	0.117064	11	46615999	F	AMBRA1	TSS1500	shore	chr11:46615197-46615664	rs28366017;rs185540637
cg05053920	0.119524	0.42831	0.00391227	0.048845	0.363951	0.483475	0.119524	13	110052892	F	LINC00399	TSS200	opensea
cg26899367	0.105315	0.516665	0.00393364	0.0489771	0.459957	0.565272	0.105315	17	32399	F	DOC2B	TSS1500	shore	chr17:29994-31868
cg16418046	0.100419	0.338423	0.00394439	0.049031	0.284352	0.384771	0.100419	3	148447719	R	AGTR1	TSS1500	opensea
cg23991002	0.107115	0.442418	0.00394822	0.0490461	0.384741	0.491856	0.107115	9	136446041	R	FAM163B	TSS1500	shore	chr9:136444127-136444604
cg02695390	0.123336	0.376396	0.00395555	0.0490786	0.309985	0.433321	0.123336	3	148708091	F	GYG1	TSS1500	shore	chr3:148709076-148710069	rs559436808
cg17582782	0.139173	0.522073	0.00397923	0.0491984	0.447134	0.586307	0.139173	15	57592438	F	LOC283663	TSS200	opensea		rs2544128;rs553655360
cg18450254	0.101679	0.516018	0.00398346	0.0492203	0.461268	0.562947	0.101679	3	64200005	F	PRICKLE2	5'UTR	opensea
cg09643312	0.105284	0.393539	0.00399259	0.0492578	0.336847	0.442131	0.105284	2	160655081	R	CD302	TSS1500	shore	chr2:160654229-160654631	rs552370185
cg23895722	0.114427	0.394163	0.00400032	0.0492864	0.332548	0.446976	0.114427	11	128776112	F	C11orf45	TSS1500	opensea
cg04118119	0.130359	0.501955	0.0040029	0.0492936	0.431762	0.562121	0.130359	13	47371987	F	ESD	TSS1500	shore	chr13:47370763-47371484	rs571269809;rs532102973
cg26928972	0.155364	0.503674	0.00400492	0.0493033	0.420017	0.575381	0.155364	3	122043799	F	CSTA	TSS1500	opensea		rs189308724;rs530670772
cg19306357	0.106588	0.306509	0.00401626	0.0493659	0.249115	0.355703	0.106588	8	67696597	R	SGK3	5'UTR	opensea		rs116647543;rs61349439
cg03348161	0.143967	0.480847	0.00402168	0.0493855	0.403326	0.547293	0.143967	11	59824089	R	MS4A3	TSS200	opensea		rs75160642;rs114076000
cg12423733	0.108559	0.311073	0.00403042	0.0494178	0.252618	0.361177	0.108559	6	29454623	R	MAS1L	1stExon	opensea		rs148359929
cg22076474	0.131323	0.439375	0.00404119	0.0494687	0.368663	0.499985	0.131323	21	30677172	R	BACH1	5'UTR	opensea
cg27429480	0.110736	0.394212	0.00405099	0.0495155	0.334585	0.445321	0.110736	16	70461992	F	ST3GAL2	5'UTR	opensea		rs142919988
cg02038962	0.112382	0.64681	0.00405535	0.0495334	0.586297	0.698679	0.112382	22	17703776	F	CECR1	TSS1500	opensea		rs113640349
cg21424270	0.106707	0.289034	0.00405691	0.0495386	0.231577	0.338283	0.106707	3	33700962	R	CLASP2	TSS200	opensea		rs556375857;rs574560369
cg08972579	0.10086	0.438046	0.00406744	0.0495881	0.383737	0.484597	0.10086	9	125137478	R	PTGS1	5'UTR	opensea		rs112592990
cg11497147	0.115356	0.440303	0.0040787	0.0496467	0.378188	0.493545	0.115356	1	36945228	R	CSF3R	5'UTR	opensea		rs561777571;rs529003104;rs187516232
cg08124030	0.110195	0.795663	0.00408019	0.0496552	0.736328	0.846522	0.110195	3	149095283	F	TM4SF1	1stExon	opensea		rs199783390;rs140965437;rs34567733
cg20099461	0.131095	0.470335	0.00408931	0.0496972	0.399746	0.530841	0.131095	12	51718966	F	BIN2	TSS1500	opensea
cg19628988	0.111191	0.316477	0.00409279	0.0497143	0.256605	0.367796	0.111191	5	139040928	F	CXXC5	5'UTR	island	chr5:139040819-139041028	rs532134798;rs541173856;rs149642694
cg07195224	0.100258	0.254158	0.00410621	0.0497873	0.200173	0.300431	0.100258	1	159047034	F	AIM2	TSS1500	opensea
cg09492975	0.121634	0.390782	0.00411275	0.0498285	0.325286	0.44692	0.121634	3	11267531	F	HRH1	TSS200	opensea		rs535839226;rs554182133;rs141610893
cg14815878	0.103231	0.832309	0.00411335	0.04983	0.776723	0.879954	0.103231	6	22297336	R	PRL	1stExon	opensea		rs190888938;rs570146362
cg05601827	0.107171	0.448466	0.00414101	0.0499699	0.390759	0.49793	0.107171	21	39871405	F	ERG	TSS1500	opensea		rs536703817;rs2836444;rs139257633
cg00187686	0.104145	0.329831	0.00414493	0.0499864	0.273754	0.377898	0.104145	11	59634218	R	TCN1	TSS200	opensea		rs180875921;rs186114826
