# Supplementary material for: Methylome analysis in girls with idiopathic central precocious puberty
Source: Clin Epigenetics. 2024 Jun 22;16:82. doi: 10.1186/s13148-024-01683-1 (PMC11193236; doi:10.1186/s13148-024-01683-1)
Supplement: Supplementary file 7 — Additional file 7: Significant networks of genes (from Ingenuity pathway analysis) associated with the analysis of DMPs detected in the comparison between CTPP vs CTP groups. [file 13148_2024_1683_MOESM7_ESM.xlsx]

## Sheet: Hypermethylated
Ingenuity Canonical Pathways	-log(p-value)	FDR	Molecules
G-Protein Coupled Receptor Signaling	5.15	0.000446006	ADCY6	ADGRE1	ADGRG7	AGTR1	C5AR2	CCR6	CCRL2	CHRM2	CHRM3	CHUK	CNGA1	CREB5	CRHR1	CYSLTR2	EDNRA	EYA2	FFAR2	FYN	GNAL	GNG7	GPR21	GPR55	GPR84	HCRTR2	HRH1	HTR4	LPAR3	LPAR6	LTB4R	MAS1L	MEF2C	MRTFA	P2RY10	PDE11A	PDE2A	PDE4D	PIK3C3	PRKACB	PRKAR1B	RAPGEF3	RASGRP1	S1PR2	SRC
Sperm Motility	4.08	0.00225019	CNGA1	DSTYK	FER	FES	FGR	FRK	FYN	GNAL	GNG7	PDE2A	PDE4D	PLA2G4A	PLCH1	PRKACB	PRKAR1B	SRC	STYK1	TEC	TNK2	ZP3
Phagosome Formation	3.97	0.00225019	ADGRE1	ADGRG7	AGTR1	AP1B1	C5AR2	CCR6	CCRL2	CHRM2	CHRM3	CRHR1	CYSLTR2	EDNRA	ELMO1	FCER1A	FFAR2	FGR	FYN	GAB2	GPR21	GPR55	GPR84	HCRTR2	HRH1	HTR4	LIMK2	LPAR3	LPAR6	LTB4R	MAS1L	MYH9	P2RY10	PIK3C3	PIP5K1C	PLA2G4A	RAPGEF3	RASGRP1	S1PR2	SPHK2	SRC
cAMP-mediated signaling	3.61	0.00372554	ADCY6	AGTR1	CHRM2	CHRM3	CNGA1	CREB5	CRHR1	GNAL	HTR4	LTB4R	PDE11A	PDE2A	PDE4D	PKIB	PRKACB	PRKAR1B	RAPGEF3	SRC
CREB Signaling in Neurons	3.49	0.00372554	ADCY6	ADGRE1	ADGRG7	AGTR1	BMPR1B	C5AR2	CATSPER4	CCR6	CCRL2	CHRM2	CHRM3	CREB5	CRHR1	CYSLTR2	EDNRA	FFAR2	GNAL	GNG7	GPR21	GPR55	GPR84	HCRTR2	HRH1	HTR4	LPAR3	LPAR6	LTB4R	MAS1L	P2RY10	PIK3C3	PLCH1	PRKACB	PRKAR1B	S1PR2
Gαs Signaling	3.45	0.00372554	ADCY6	CHRM3	CNGA1	CREB5	CRHR1	GNAL	GNG7	HTR4	PRKACB	PRKAR1B	RAPGEF3	SRC
Stearate Biosynthesis I (Animals)	3.18	0.00594624	ACOT11	ACOT7	ACSL1	ACSL5	DBT	LPGAT1	MBOAT4	TBXAS1
eNOS Signaling	3.02	0.00752057	ADCY6	CASP8	CHRM2	CHRM3	CNGA1	ESR1	HSPA1A/HSPA1B	LPAR3	LPAR6	MIP	PIK3C3	PRKACB	PRKAR1B
IL-15 Production	2.95	0.00785413	DSTYK	FER	FES	FGR	FRK	FYN	IL15	SRC	STYK1	TEC	TNK2
Synaptogenesis Signaling Pathway	2.87	0.00849847	ADCY6	AP1B1	CDH5	CDH9	CLASP2	CREB5	CTNND1	DNAJC5	EPHB6	FGR	FYN	NLGN1	PIK3C3	PRKACB	PRKAR1B	RAB5B	RASGRP1	SRC	SYN1	SYT14
Breast Cancer Regulation by Stathmin1	2.45	0.0203211	ADGRE1	ADGRG7	AGTR1	C5AR2	CCR6	CCRL2	CHRM2	CHRM3	CREB5	CRHR1	CYSLTR2	EDNRA	FFAR2	GNG7	GPR21	GPR55	GPR84	HCRTR2	HRH1	HTR4	LPAR3	LPAR6	LTB4R	MAS1L	P2RY10	PIK3C3	PPP2R2B	PRKACB	PRKAR1B	S1PR2
Hepatic Cholestasis	2.32	0.0208397	ADCY6	ATP8B1	CHUK	ESR1	IL15	IL1RL1	NR1H3	NR1H4	NR1I2	PPARA	PRKACB	PRKAR1B	SLCO1B1
Acetate Conversion to Acetyl-CoA	2.29	0.0208397	ACSL1	ACSS2
TCA Cycle II (Eukaryotic)	2.29	0.0208397	ACO1	MDH2	OGDH	SUCLG1
Semaphorin Neuronal Repulsive Signaling Pathway	2.26	0.0208397	FES	FYN	LIMK2	PDE4D	PIK3C3	PIP5K1C	PPP1R12B	PRKACB	PRKAR1B	SEMA5A	SEMA6A
PPARα/RXRα Activation	2.25	0.0208397	ABCA1	ADCY6	CHUK	CLOCK	GOT2	GPD2	IL1RL1	MEF2C	PLCH1	PPARA	PRKACB	PRKAR1B	SMAD2
Protein Kinase A Signaling	2.25	0.0208397	ADCY6	ANAPC5	CHUK	CNGA1	CREB5	EYA2	GNG7	H1-0	MTMR3	PDE11A	PDE2A	PDE4D	PLCH1	PRKACB	PRKAR1B	PTEN	PTPN1	PTPN13	PTPRB	PTPRD	TCF4	YWHAG
Epithelial Adherens Junction Signaling	2.14	0.0253553	CTNNA1	CTNND1	FER	FRMD6	FYN	LIMK2	PPP2R2B	PTEN	SRC	TCF4	YWHAG
White Adipose Tissue Browning Pathway	2.09	0.0269517	ADCY6	CATSPER4	CREB5	CTBP2	FCER1A	NRF1	PPARA	PRKACB	PRKAR1B	RARG
PEDF Signaling	1.91	0.0355489	CASP8	CHUK	GDNF	NGF	PIK3C3	TCF12	TCF4
Endocannabinoid Cancer Inhibition Pathway	1.9	0.0355489	ADCY6	CASP8	CREB5	GNAL	GPR55	PIK3C3	PRKACB	PRKAR1B	SRC	TCF4
Leukocyte Extravasation Signaling	1.89	0.0355489	CDH5	CLDN12	CLDN14	CTNNA1	CTNNA3	CTNND1	FER	PIK3C3	RAPGEF3	RASGRP1	SRC	TEC
Sirtuin Signaling Pathway	1.85	0.0355489	ABCA1	ACSS2	APP	ARNTL	ATG13	CLOCK	CPT1A	GOT2	H1-0	NDUFS2	NR1H3	NR1H4	PDK1	PPARA	SIRT5	SP1
Circadian Rhythm Signaling	1.82	0.0355489	ADCY6	ARNTL	CATSPER4	CLOCK	CREB5	FGR	FRK	FYN	GNG7	NGF	PER1	PLCH1	PRKACB	PRKAR1B	SRC
Eicosanoid Signaling	1.81	0.0355489	CYSLTR2	LTB4R	LTC4S	PLA2G4A	PTGS1	TBXAS1
MYC Mediated Apoptosis Signaling	1.8	0.0355489	BID	CASP8	CHUK	PRKACB	PRKAR1B
Glycogen Biosynthesis II (from UDP-D-Glucose)	1.78	0.0355489	GBE1	GYG1
Aspartate Degradation II	1.78	0.0355489	GOT2	MDH2
Triacylglycerol Biosynthesis	1.76	0.0355489	AGPAT1	AGPAT4	DBT	LPGAT1	MBOAT4
Mitochondrial L-carnitine Shuttle Pathway	1.75	0.0355489	ACSL1	ACSL5	CPT1A
Gα12/13 Signaling	1.75	0.0355489	CDH5	CDH9	CHUK	LPAR3	LPAR6	MEF2C	PIK3C3	SRC	TEC
Cardiac β-adrenergic Signaling	1.74	0.0355489	ADCY6	GNAL	GNG7	PDE11A	PDE2A	PDE4D	PKIB	PPP2R2B	PRKACB	PRKAR1B	SLC8A1
HER-2 Signaling in Breast Cancer	1.73	0.0355489	CHUK	ELK3	FCER1A	FGR	FRK	FYN	NUP50	PDK1	PIK3C3	PTEN	SP1	SRC	TSC1
Inflammasome pathway	1.69	0.0378322	AIM2	CASP8	NLRC4
Role of Tissue Factor in Cancer	1.65	0.040297	FGB	FGR	FRK	FYN	LIMK2	PIK3C3	PTEN	SRC
Gαi Signaling	1.62	0.040845	ADCY6	AGTR1	CHRM2	GNAL	GNG7	LTB4R	PRKACB	PRKAR1B	SRC
MSP-RON Signaling In Cancer Cells Pathway	1.62	0.040845	CREB5	ELK3	PIK3C3	SMAD2	SP1	SRC	TCF4	TRIM24	YWHAG
ERK/MAPK Signaling	1.55	0.0463544	CREB5	ELK3	ESR1	FYN	PIK3C3	PLA2G4A	PPP2R2B	PRKACB	PRKAR1B	RAPGEF3	SRC	YWHAG
Thyroid Cancer Signaling	1.52	0.0463544	GDNF	NGF	PDK1	PIK3C3	PTEN	TCF4
Dopamine Receptor Signaling	1.52	0.0463544	ADCY6	COMT	PPP2R2B	PRKACB	PRKAR1B	PRL
LXR/RXR Activation	1.52	0.0463544	ABCA1	ACACA	CLU	GC	IL1RL1	LYZ	NR1H3	NR1H4
AMPK Signaling	1.51	0.0463544	ACACA	CHRM2	CHRM3	CPT1A	CREB5	GNAL	GNG7	PIK3C3	PPP2R2B	PRKACB	PRKAR1B	SMARCA2	TSC1
BEX2 Signaling Pathway	1.48	0.0474382	MAP2	NGF	PPP2R2B	PTEN	TCF4	TSC1
Prostanoid Biosynthesis	1.47	0.0474382	PTGS1	TBXAS1
Insulin Secretion Signaling Pathway	1.47	0.0474382	ADCY6	CHRM3	CLCN3	CREB5	EIF4G3	FGR	FYN	PIK3C3	PLCH1	PRKACB	PRKAR1B	PRL	SLC2A5	SRC
Endocannabinoid Developing Neuron Pathway	1.45	0.0477688	ADCY6	CREB5	GNAL	GNG7	PIK3C3	PRKACB	PRKAR1B	SRC
CDP-diacylglycerol Biosynthesis I	1.43	0.0477688	AGPAT1	AGPAT4	LPGAT1
ID1 Signaling Pathway	1.43	0.0477688	APP	BMPR1B	CDKN1C	FGR	FRK	FYN	PIK3C3	PTEN	RNF125	SMAD2	SRC
Estrogen Receptor Signaling	1.43	0.0477688	ADCY6	CREB5	CTBP2	ESR1	GNAL	GNG7	LIMK2	NCOA2	NDUFS2	NRF1	PCNA	PIK3C3	PLCH1	PPP1R12B	PRKACB	PRKAR1B	PTEN	SP1	SRC
Tight Junction Signaling	1.4	0.0483071	CLDN12	CLDN14	CTNNA1	EPB41	MYH9	OCLN	PPP2R2B	PRKACB	PRKAR1B	PTEN
Gustation Pathway	1.39	0.0483071	ADCY6	CATSPER4	CHRM3	LPAR6	LRRC8B	P2RY10	PRKACB	PRKAR1B	SCN1A	TAS2R1	TAS2R16
Ephrin Receptor Signaling	1.39	0.0483071	ANGPT1	CREB5	EPHB6	FYN	GNAL	GNG7	LIMK2	NCK1	PTPN13	SDCBP	SRC
Opioid Signaling Pathway	1.39	0.0483071	ADCY6	AP1B1	CATSPER4	CREB5	FGR	FRK	FYN	GNAL	GNG7	PDK1	PRKACB	PRKAR1B	SRC	TCF4
Relaxin Signaling	1.38	0.0483071	ADCY6	GNAL	GNG7	PDE11A	PDE2A	PDE4D	PIK3C3	PRKACB	PRKAR1B
PXR/RXR Activation	1.36	0.0483071	CPT1A	NR1I2	PPARA	PRKACB	PRKAR1B
ERB2-ERBB3 Signaling	1.36	0.0483071	NRG3	NRG4	PIK3C3	PTEN	SP1
Sertoli Cell-Sertoli Cell Junction Signaling	1.35	0.0483071	CLDN12	CLDN14	CTNNA1	EPB41	JUP	OCLN	PALS2	PRKACB	PRKAR1B	PTEN	SRC
Phosphatidylglycerol Biosynthesis II (Non-plastidic)	1.35	0.0483071	AGPAT1	AGPAT4	LPGAT1
Molecular Mechanisms of Cancer	1.34	0.0483071	ADCY6	BID	BMPR1B	CASP8	CTNNA1	CTNND1	FYN	GAB2	GNAL	GNG7	LRP5	PIK3C3	PRKACB	PRKAR1B	RAPGEF3	RASGRP1	SMAD2	SRC	TCF4	WNT5B
Ovarian Cancer Signaling	1.33	0.0483071	EDNRA	PIK3C3	PRKACB	PRKAR1B	PTEN	PTGS1	SRC	TCF4	WNT5B
tRNA Splicing	1.33	0.0483071	PDE11A	PDE2A	PDE4D	TSEN2

## Sheet: Hypomethylated
Ingenuity Canonical Pathways	-log(p-value)	FDR	Molecules
EIF2 Signaling	2.92	0.0156294	BCL2	EIF2AK2	PIK3R5	RPL14	RPL17	RPS14
Embryonic Stem Cell Differentiation into Cardiac Lineages	2.92	0.0156294	GATA4	SOX2
Transcriptional Regulatory Network in Embryonic Stem Cells	2.54	0.0249949	GATA4	PAX6	SOX2
STAT3 Pathway	2.25	0.0365522	BCL2	GHR	IL21R	IL27RA
AMPK Signaling	2.03	0.037315	AKT1S1	DPF1	EEF2	PIK3R5	RAB27A
PEDF Signaling	2.01	0.037315	BCL2	PIK3R5	TCF4
HOTAIR Regulatory Pathway	1.97	0.037315	MEX3B	MRTFA	PIK3R5	TCF4
Glucocorticoid Receptor Signaling	1.94	0.037315	BCL2	DPF1	GHR	GTF2A1	IL21R	IL27RA	PIK3R5	TAF10
Diphthamide Biosynthesis	1.81	0.0376524	EEF2
Biotin-carboxyl Carrier Protein Assembly	1.81	0.0376524	HLCS
Docosahexaenoic Acid (DHA) Signaling	1.77	0.0376524	BCL2	PIK3R5
Mouse Embryonic Stem Cell Pluripotency	1.76	0.0376524	PIK3R5	SOX2	TCF4
PI3K/AKT Signaling	1.68	0.040064	BCL2	GHR	IL21R	IL27RA
Role of NANOG in Mammalian Embryonic Stem Cell Pluripotency	1.6	0.040064	GATA4	PIK3R5	SOX2
Galactose Degradation I (Leloir Pathway)	1.59	0.040064	GALK2
Autophagy	1.57	0.040064	AKT1S1	BCL2	PIK3R5	SLC1A5
Assembly of RNA Polymerase II Complex	1.55	0.040064	GTF2A1	TAF10
Endocannabinoid Developing Neuron Pathway	1.53	0.040064	AKT1S1	PAX6	PIK3R5
Role of NFAT in Cardiac Hypertrophy	1.53	0.040064	GATA4	MEF2D	PIK3R5	RCAN2
Chondroitin and Dermatan Biosynthesis	1.51	0.040064	CSGALNACT2
Ferroptosis Signaling Pathway	1.49	0.040064	SLC1A5	TFRC	TXNRD1
Thioredoxin Pathway	1.44	0.0419996	TXNRD1
Polyamine Regulation in Colon Cancer	1.43	0.0419996	AKT1S1	TCF4
Endocannabinoid Cancer Inhibition Pathway	1.37	0.0462128	AKT1S1	PIK3R5	TCF4
PTEN Signaling	1.35	0.0464551	BCL2	GHR	PIK3R5
