# Supplementary material for: Methylome analysis in girls with idiopathic central precocious puberty
Source: Clin Epigenetics. 2024 Jun 22;16:82. doi: 10.1186/s13148-024-01683-1 (PMC11193236; doi:10.1186/s13148-024-01683-1)
Supplement: Supplementary file 8 — Additional file 8: complete list of differentially methylated CpG sites with | Δβ| > 0.1. The file is divided in up- and down-methylated CpG for the CTPP vs CTP comparison. [file 13148_2024_1683_MOESM8_ESM.xlsx]

## Sheet: Filt 0.1 DOWN
CG_ID	logFC	AveExpr	P.Value	adj.P.Val	CTPP_AVG	CPP_AVG	deltaBeta	CHR	MAPINFO	Strand	gene	feature	cgi	UCSC_Islands_Name	SNP_ID
cg26134615	0.154485	0.655625	4.51919e-09	0.000318068	0.744571	0.590085	-0.154485	17	3118518	R	OR1A1	TSS1500	opensea		rs112537625
cg02007364	0.137532	0.752602	1.1619e-08	0.00034932	0.831787	0.694255	-0.137532	3	187084811	R	RTP4	TSS1500	opensea		rs148774284;rs9865045;rs539918098
cg24509398	0.16229	0.572444	1.22858e-08	0.00034932	0.665884	0.503594	-0.16229	1	28416532	R	EYA3	TSS1500	shore	chr1:28415098-28415312
cg02181187	0.152043	0.805051	1.24548e-08	0.00034932	0.892591	0.740548	-0.152043	22	31088724	R	OSBP2	TSS1500	shore	chr22:31090200-31091334	rs79459410;rs113478588;rs561567254
cg01309418	0.154631	0.73198	1.95723e-08	0.000434517	0.82101	0.666379	-0.154631	6	111278585	F	GTF3C6	TSS1500	shore	chr6:111279644-111280210	rs186237522;rs199532021
cg02373061	0.135496	0.739762	3.24898e-08	0.000510915	0.817774	0.682278	-0.135496	3	163021252	F	LINC01192	TSS200	opensea		rs528847449
cg25137436	0.13394	0.417298	3.45544e-08	0.000511412	0.494415	0.360475	-0.13394	13	113299913	R	C13orf35	TSS1500	shelf	chr13:113303306-113303540	rs1315073;rs557261940
cg19086488	0.119854	0.707349	4.01989e-08	0.000531379	0.776355	0.656502	-0.119854	1	43752185	R	C1orf210	TSS1500	opensea		rs560690592;rs115085793;rs190665159;rs562485165
cg17046348	0.153466	0.629782	4.13123e-08	0.000531379	0.71814	0.564675	-0.153466	12	57705313	F	R3HDM2	TSS1500	opensea
cg13582500	0.146952	0.626649	4.86019e-08	0.000534004	0.711258	0.564306	-0.146952	11	57436966	R	ZDHHC5	5'UTR	shore	chr11:57435204-57436146
cg08752110	0.127026	0.844432	5.78353e-08	0.000534004	0.917568	0.790542	-0.127026	10	49483687	F	FRMPD2	TSS1500	opensea		rs555840561;rs574069171;rs534985866;rs75024377;rs578238988
cg02306639	0.160573	0.508128	5.79942e-08	0.000534004	0.600579	0.440006	-0.160573	3	32026021	R	ZNF860	5'UTR	shelf	chr3:32021969-32023364
cg04971161	0.107321	0.759042	1.02162e-07	0.000626941	0.820833	0.713511	-0.107321	14	55794598	R	FBXO34	5'UTR	opensea		rs145453560
cg25172788	0.11233	0.790254	1.10971e-07	0.000650931	0.854928	0.742599	-0.11233	9	86606890	R	RMI1	5'UTR	opensea		rs78281427;rs115247599
cg26332016	0.16003	0.64812	1.14336e-07	0.000650931	0.740258	0.580229	-0.16003	12	117348108	R	FBXW8	TSS1500	shore	chr12:117348645-117349207
cg04797274	0.249512	0.556019	1.2905e-07	0.000678926	0.699677	0.450166	-0.249512	1	57432416	F	C8B	TSS1500	opensea		rs138737017;rs558083073;rs573596560
cg00703849	0.11599	0.751257	1.55979e-07	0.000705007	0.818039	0.702049	-0.11599	19	53229766	F	ZNF611	5'UTR	shore	chr19:53228973-53229195	rs57147577;rs188420097
cg03033780	0.128954	0.61228	1.86292e-07	0.000720978	0.686526	0.557572	-0.128954	21	40751103	F	WRB	TSS1500	shore	chr21:40752087-40752825	rs542291963
cg26506792	0.139137	0.729814	1.8907e-07	0.000720978	0.809923	0.670786	-0.139137	21	38359899	F	HLCS	5'UTR	shelf	chr21:38362015-38362868	rs545275021;rs564982861
cg00282877	0.143449	0.626347	1.992e-07	0.000732076	0.708939	0.56549	-0.143449	10	135265980	R	LOC619207	TSS1500	opensea		rs555768807;rs575730638
cg22751438	0.110172	0.683017	2.2311e-07	0.000764022	0.746449	0.636277	-0.110172	9	115333218	F	KIAA1958	5'UTR	opensea		rs562460935
cg01495834	0.15197	0.671924	2.27743e-07	0.000764022	0.759422	0.607451	-0.15197	5	125965934	R	TEX43	TSS1500	opensea		rs549758494
cg19241743	0.138055	0.787009	2.42345e-07	0.000765858	0.866496	0.72844	-0.138055	19	52491268	F	ZNF350	TSS1500	opensea		rs561901124;rs182214219
cg01906032	0.149815	0.795023	2.49215e-07	0.000770361	0.88128	0.731465	-0.149815	2	38743425	F	LOC101929596	TSS1500	opensea		rs578141789;rs538308948;rs182235561
cg12497171	0.13741	0.571704	2.88417e-07	0.000805052	0.650819	0.513409	-0.13741	19	44763334	R	ZNF233	TSS1500	shore	chr19:44763978-44764312	rs572477880
cg13828275	0.111155	0.61449	3.11111e-07	0.000841694	0.678488	0.567333	-0.111155	20	32972747	F	ITCH	5'UTR	opensea		rs148591293
cg11415852	0.106408	0.848035	3.31769e-07	0.000864266	0.9093	0.802892	-0.106408	10	97201765	R	SORBS1	5'UTR	opensea
cg25243496	0.102841	0.732371	3.65228e-07	0.00089507	0.791583	0.688742	-0.102841	5	113770075	R	KCNN2	5'UTR	opensea		rs116272366;rs116591090
cg06686789	0.154635	0.616801	3.99149e-07	0.000922898	0.705833	0.551198	-0.154635	8	20041853	R	SLC18A1	TSS1500	opensea		rs529280582;rs541470127
cg26286479	0.120677	0.864496	4.00553e-07	0.000922898	0.933977	0.8133	-0.120677	12	69924501	F	FRS2	5'UTR	opensea		rs571096871
cg06911002	0.128691	0.712898	4.03412e-07	0.000924165	0.786993	0.658302	-0.128691	2	160408618	R	BAZ2B	5'UTR	opensea		rs142340755;rs547160126
cg14774480	0.13858	0.785017	4.45543e-07	0.000944582	0.864805	0.726225	-0.13858	11	102653516	F	WTAPP1	TSS1500	opensea		rs12274582
cg21131402	0.100794	0.537684	4.54318e-07	0.000944582	0.595717	0.494922	-0.100794	12	88423891	F	C12orf50	TSS1500	opensea
cg26552913	0.163814	0.755471	4.77701e-07	0.00095391	0.849788	0.685974	-0.163814	6	143379006	F	AIG1	TSS1500	shelf	chr6:143381444-143381918
cg16368619	0.103051	0.786037	4.87036e-07	0.000965525	0.845369	0.742318	-0.103051	11	26352489	R	ANO3	TSS1500	shore	chr11:26353537-26353812	rs541071499
cg02319016	0.177311	0.7904	4.91903e-07	0.000966923	0.892488	0.715177	-0.177311	3	196469777	F	PAK2	5'UTR	shelf	chr3:196466585-196467353	rs575490423;rs542792477;rs560779947;rs528090398;rs539817619
cg21769444	0.141697	0.462493	5.49048e-07	0.00101081	0.544076	0.402379	-0.141697	6	34361405	F	NUDT3	TSS1500	shore	chr6:34359620-34360802	rs147025710;rs560690330;rs527988919;rs549620029
cg22232695	0.103942	0.848303	6.0617e-07	0.00105184	0.908148	0.804206	-0.103942	19	36156356	F	UPK1A	TSS1500	opensea		rs553104269
cg06316818	0.106952	0.763827	6.12931e-07	0.00105388	0.825406	0.718454	-0.106952	15	83306789	F	CPEB1	5'UTR	opensea		rs191429595
cg24163448	0.184249	0.678108	6.3113e-07	0.00106814	0.784191	0.599942	-0.184249	9	79013444	R	RPSAP9	TSS200	shelf	chr9:79008637-79009762	rs537553217;rs61334567
cg27022602	0.130818	0.685475	7.13765e-07	0.00113125	0.760794	0.629976	-0.130818	19	42579074	R	ZNF574	TSS1500	shore	chr19:42579935-42580588	rs544489689
cg25175684	0.118664	0.783072	7.21336e-07	0.00113197	0.851393	0.73273	-0.118664	3	10288852	F	TATDN2	TSS1500	shore	chr3:10289897-10290410	rs113416130;rs555137545
cg02563827	0.128064	0.726545	8.91915e-07	0.00125115	0.800278	0.672215	-0.128064	1	8003721	F	TNFRSF9	TSS1500	shore	chr1:8002408-8002699	rs570251486;rs534418761
cg11456392	0.119715	0.671391	9.01562e-07	0.00125789	0.740318	0.620603	-0.119715	13	49019008	F	LPAR6	TSS200	opensea
cg03310027	0.113493	0.747911	9.33423e-07	0.00127408	0.813256	0.699762	-0.113493	15	43941072	F	CATSPER2	TSS200	island	chr15:43940866-43941702	rs186311771;rs543867911
cg17811578	0.105706	0.871147	1.00436e-06	0.00132537	0.932008	0.826302	-0.105706	7	26441675	R	LOC441204	TSS1500	shelf	chr7:26437727-26438715	rs184805582;rs187709722
cg16903122	0.1426	0.491998	1.36281e-06	0.00152623	0.574101	0.431501	-0.1426	1	44584429	R	KLF17	TSS200	opensea		rs549247420;rs12030367;rs113075193;rs113495484;rs551558040;rs571412147;rs533876247
cg26398691	0.101237	0.742766	1.46744e-06	0.00158206	0.801054	0.699817	-0.101237	14	99176473	R	C14orf177	TSS1500	opensea		rs72712135;rs546115551;rs148118937
cg19074437	0.133223	0.596892	1.4742e-06	0.00158206	0.673596	0.540373	-0.133223	6	29396270	R	OR11A1	TSS1500	opensea		rs567560009
cg14870636	0.113979	0.803482	1.48645e-06	0.00158206	0.869106	0.755127	-0.113979	10	32199021	F	ARHGAP12	TSS1500	opensea		rs184351904
cg00408720	0.138592	0.697413	1.49077e-06	0.00158206	0.777209	0.638616	-0.138592	6	28113406	R	ZNF192	5'UTR	shelf	chr6:28109365-28109939	rs1225715;rs540087075
cg14817448	0.116343	0.60078	1.49334e-06	0.00158206	0.667765	0.551423	-0.116343	3	125069389	F	ZNF148	5'UTR	opensea		rs534844254;rs185162047;rs572072466;rs187440889
cg14918243	0.105651	0.818298	1.55668e-06	0.00160741	0.879127	0.773476	-0.105651	3	49504689	R	DAG1	TSS1500	shelf	chr3:49507384-49508290	rs150459932
cg10198174	0.223805	0.701231	1.60828e-06	0.00162948	0.830089	0.606284	-0.223805	2	24331829	F	FAM228B	5'UTR	opensea		rs6545275
cg09813341	0.125312	0.570642	1.70049e-06	0.0016745	0.642791	0.517479	-0.125312	12	122665500	R	LRRC43	5'UTR	shelf	chr12:122667648-122668038	rs140797297;rs532676821
cg02562693	0.120052	0.776749	1.88604e-06	0.00175108	0.84587	0.725818	-0.120052	X	146271794	R	MIR513C	TSS1500	opensea
cg08411094	0.131901	0.825213	1.96522e-06	0.0017937	0.901156	0.769255	-0.131901	12	12916279	R	MIR613	TSS1500	opensea		rs532642018;rs182423824
cg02761061	0.103573	0.803845	1.9685e-06	0.00179453	0.863478	0.759905	-0.103573	7	64253339	R	ZNF138	TSS1500	shore	chr7:64254700-64255067	rs549213754;rs148392118
cg14024899	0.1101	0.724786	1.98518e-06	0.00179659	0.788177	0.678077	-0.1101	12	56756885	R	APOF	TSS1500	shelf	chr12:56753861-56754323	rs7303708;rs192383027
cg25213418	0.129124	0.649848	2.27875e-06	0.00193917	0.724192	0.595068	-0.129124	17	27773707	R	TAOK1	5'UTR	opensea		rs190654907;rs563891924
cg16516670	0.129862	0.689865	2.47634e-06	0.00199993	0.764634	0.634772	-0.129862	8	71382800	F	LOC101926892	TSS1500	opensea
cg18174876	0.137332	0.687917	2.54751e-06	0.00201775	0.766987	0.629655	-0.137332	7	107911193	F	NRCAM	5'UTR	opensea		rs543050550
cg24610403	0.101462	0.760263	2.82242e-06	0.00210447	0.818681	0.717218	-0.101462	11	7695798	R	CYB5R2	TSS1500	shore	chr11:7694711-7695685
cg15178610	0.111587	0.735965	2.9277e-06	0.00213615	0.800212	0.688625	-0.111587	1	185033187	F	RNF2	5'UTR	opensea
cg07397958	0.119644	0.607482	2.94336e-06	0.00214244	0.676368	0.556724	-0.119644	15	49476141	F	GALK2	5'UTR	opensea		rs543980552;rs190434152
cg16990280	0.150991	0.829127	3.29291e-06	0.00226784	0.916062	0.765071	-0.150991	1	1674679	F	SLC35E2	5'UTR	shelf	chr1:1676885-1678333	rs2377201;rs185991142
cg15031075	0.123692	0.660638	3.99557e-06	0.00249664	0.731855	0.608163	-0.123692	7	20335474	R	LOC101927769	TSS1500	opensea		rs193135685
cg11315168	0.10296	0.747531	4.29303e-06	0.00256075	0.806811	0.703852	-0.10296	7	129905368	F	CPA2	TSS1500	opensea		rs530887356
cg13004067	0.110199	0.804358	4.4953e-06	0.0026322	0.867806	0.757607	-0.110199	15	65811459	F	DPP8	TSS1500	shore	chr15:65809685-65810168	rs185626991
cg00103398	0.141951	0.658067	4.52008e-06	0.00263667	0.739796	0.597845	-0.141951	1	173834155	F	SNORD47	TSS1500	shelf	chr1:173837172-173837917	rs540734842
cg13790797	0.125182	0.568044	4.89636e-06	0.00274174	0.640119	0.514937	-0.125182	3	99595841	R	FILIP1L	TSS1500	shore	chr3:99594969-99595215
cg18363564	0.183024	0.568539	5.94074e-06	0.00306088	0.673917	0.490893	-0.183024	3	51861905	R	IQCF3	5'UTR	opensea		rs374322942;rs6788189
cg26880777	0.108829	0.719227	6.76681e-06	0.0032953	0.781887	0.673057	-0.108829	1	20835335	F	MUL1	TSS1500	shore	chr1:20834416-20834883	rs75230582;rs142033785
cg03349251	0.104102	0.801934	6.80372e-06	0.00331114	0.861871	0.757769	-0.104102	6	10832472	F	MAK	TSS1500	opensea		rs555406596;rs77619774;rs537436492
cg07172007	0.107499	0.770659	6.87376e-06	0.00333234	0.832553	0.725054	-0.107499	12	26133416	R	RASSF8	5'UTR	opensea
cg05338610	0.114633	0.795411	8.90741e-06	0.00384419	0.861412	0.746779	-0.114633	20	3775375	F	CDC25B	TSS1500	shore	chr20:3776198-3776419	rs78517638
cg19387053	0.150685	0.632215	9.07393e-06	0.00387844	0.718973	0.568288	-0.150685	18	61615464	F	HMSD	TSS1500	opensea		rs545972074;rs73482129;rs192828944;rs112726959
cg17012573	0.114545	0.747774	1.06007e-05	0.00426125	0.813724	0.699179	-0.114545	2	131678812	R	ARHGEF4	5'UTR	opensea		rs551795416
cg13272676	0.11299	0.630187	1.10164e-05	0.00434434	0.695242	0.582252	-0.11299	11	9404868	F	IPO7	TSS1500	shore	chr11:9406108-9406702	rs187517669;rs553099405
cg08077890	0.110145	0.621119	1.22929e-05	0.00464667	0.684536	0.574391	-0.110145	18	157838	F	USP14	TSS1500	shore	chr18:158278-159311	rs529768778;rs552842736
cg02266849	0.115988	0.627734	1.312e-05	0.00481324	0.694515	0.578526	-0.115988	19	17621073	R	PGLS	TSS1500	shore	chr19:17622317-17623316	rs542433105
cg17888033	0.102006	0.433662	1.45954e-05	0.00510989	0.492393	0.390387	-0.102006	8	143858414	R	LYNX1	5'UTR	island	chr8:143858279-143859411	rs567585179;rs539545846
cg27127091	0.117788	0.72228	1.48367e-05	0.00515112	0.790097	0.67231	-0.117788	3	53036929	F	SFMBT1	5'UTR	shelf	chr3:53032813-53033116	rs527389564;rs181250179;rs567145296
cg04818199	0.104828	0.545578	1.61119e-05	0.00538361	0.605934	0.501106	-0.104828	1	41667651	R	SCMH1	5'UTR	opensea		rs528223564;rs74459883
cg21839284	0.122537	0.63506	1.70332e-05	0.00557303	0.705612	0.583074	-0.122537	1	54359146	R	DIO1	TSS1500	shelf	chr1:54355354-54355656	rs189823371
cg23971362	0.103328	0.665328	1.88239e-05	0.00584537	0.72482	0.621492	-0.103328	12	122666672	R	LRRC43	5'UTR	shore	chr12:122667648-122668038
cg19702314	0.120318	0.697416	1.93044e-05	0.0059376	0.76669	0.646372	-0.120318	20	491098	F	CSNK2A1	5'UTR	opensea		rs527411404;rs547161785
cg09786062	0.108826	0.73902	1.9315e-05	0.0059376	0.801677	0.692852	-0.108826	4	152097288	F	SH3D19	5'UTR	opensea		rs539876509;rs564614838
cg13829717	0.116628	0.770969	3.00465e-05	0.00773258	0.838118	0.72149	-0.116628	10	26741185	F	APBB1IP	5'UTR	opensea		rs544277769;rs2992263;rs76173675
cg20313807	0.103345	0.750217	3.19172e-05	0.00800364	0.809719	0.706374	-0.103345	19	44762957	F	ZNF233	TSS1500	shore	chr19:44763978-44764312
cg03405983	0.100695	0.467789	3.21519e-05	0.00803482	0.525765	0.42507	-0.100695	8	143858548	R	LYNX1	5'UTR	island	chr8:143858279-143859411
cg20932762	0.107828	0.651333	3.2232e-05	0.00804276	0.713416	0.605588	-0.107828	1	76261299	F	MSH4	TSS1500	shore	chr1:76262536-76262903	rs76818245;rs539565380
cg19212550	0.104058	0.577866	3.31259e-05	0.00816867	0.637778	0.53372	-0.104058	10	101767908	F	DNMBP	5'UTR	opensea		rs115351935;rs187185520
cg02384888	0.145036	0.664712	5.34457e-05	0.0106527	0.748217	0.603181	-0.145036	7	23748715	F	STK31	TSS1500	opensea		rs537838497;rs76349338
cg05848378	0.140736	0.594428	6.49171e-05	0.0118897	0.675458	0.534722	-0.140736	17	39341988	F	KRTAP4-1	TSS1500	opensea		rs117560183;rs532249966
cg08948128	0.104663	0.537932	7.38293e-05	0.0128435	0.598192	0.493529	-0.104663	18	805193	R	YES1	5'UTR	opensea		rs3915598;rs569616670;rs536794210
cg23095642	0.129689	0.75075	8.00984e-05	0.0134775	0.82542	0.695731	-0.129689	1	52081938	F	OSBPL9	TSS1500	opensea		rs573344907;rs540939512;rs565414585
cg01551315	0.12583	0.770082	9.13977e-05	0.0145606	0.84253	0.7167	-0.12583	5	156486422	R	HAVCR1	TSS1500	opensea		rs34789219;rs41297579;rs568698486;rs566435490
cg23471351	0.116921	0.78444	0.000218312	0.0238855	0.851758	0.734837	-0.116921	12	48552752	F	ASB8	TSS1500	shore	chr12:48550824-48551518
cg06908855	0.102231	0.554265	0.000305259	0.0288452	0.613125	0.510894	-0.102231	7	93201042	F	CALCR	5'UTR	shelf	chr7:93204085-93204381	rs536869628;rs34140967
cg14339779	0.138014	0.664567	0.00030959	0.0290328	0.74403	0.606016	-0.138014	3	25381028	R	RARB	TSS1500	opensea		rs558594293;rs186122512;rs11920003;rs75758071
cg15484923	0.110281	0.729206	0.000434342	0.0349595	0.792701	0.68242	-0.110281	3	12588356	F	MKRN2OS	TSS1500	opensea		rs373290386;rs554893198;rs13322614

## Sheet: Filt 0.1 UP
CG_ID	logFC	AveExpr	P.Value	adj.P.Val	CTPP_AVG	CPP_AVG	deltaBeta	CHR	MAPINFO	Strand	gene	feature	cgi	UCSC_Islands_Name	SNP_ID
cg07199894	-0.109853	0.331527	4.78069e-08	0.000534004	0.268279	0.378131	0.109853	12	132379104	F	ULK1	TSS200	shore	chr12:132379542-132380052	rs575596045
cg26642667	-0.147078	0.228896	2.44226e-07	0.000765858	0.144215	0.291293	0.147078	7	127292389	F	SND1	5'UTR	island	chr7:127291647-127292551	rs375850737;rs552710042
cg09433733	-0.118391	0.164791	2.78419e-06	0.00209407	0.0966266	0.215018	0.118391	6	27114624	F	HIST1H2AH	TSS1500	island	chr6:27114222-27115181	rs376174941;rs531225113;rs545853546;rs113087070;rs11757297;rs191358290
cg17309592	-0.101743	0.238769	3.39649e-06	0.00230882	0.18019	0.281933	0.101743	3	49591741	F	BSN	TSS200	island	chr3:49591578-49592534	rs527533008;rs549305440
cg19866011	-0.112467	0.224503	7.53686e-06	0.00350769	0.159749	0.272216	0.112467	5	118691406	R	TNFAIP8	5'UTR	island	chr5:118691401-118691759
cg04016767	-0.147701	0.153636	8.5227e-06	0.00374671	0.0685967	0.216297	0.147701	19	38084804	F	ZNF571	5'UTR	shore	chr19:38085148-38085811	rs73617175
cg06206252	-0.150309	0.265109	1.47228e-05	0.00512553	0.178568	0.328877	0.150309	3	40498643	R	RPL14	TSS200	island	chr3:40498639-40499260	rs148153139;rs552307277
cg17821500	-0.102337	0.129112	1.61694e-05	0.005394	0.0701911	0.172528	0.102337	1	33502808	F	AK2	TSS1500	shore	chr1:33502201-33502719
cg19492446	-0.107806	0.292377	2.12055e-05	0.00629427	0.230307	0.338113	0.107806	18	35145650	R	BRUNOL4	1stExon	island	chr18:35144907-35147628	rs200923728;rs574940372
cg27289932	-0.120345	0.157825	2.4508e-05	0.00686169	0.0885357	0.208881	0.120345	11	6633981	F	TAF10	TSS1500	shore	chr11:6632879-6633787	rs553615759;rs139164847
cg05145314	-0.146291	0.165609	2.84135e-05	0.00748327	0.081381	0.227672	0.146291	7	140714351	R	MRPS33	5'UTR	shore	chr7:140714478-140714943	rs550128308;rs568049911
cg08793459	-0.105275	0.155407	2.85218e-05	0.00748828	0.0947945	0.200069	0.105275	17	57784647	F	PTRH2	5'UTR	shore	chr17:57784754-57785108	rs545475236;rs563764728;rs575968324
cg14478495	-0.104462	0.120003	3.07356e-05	0.00783513	0.0598582	0.16432	0.104462	18	52989245	R	TCF4	TSS200	opensea		rs529019661
cg25423436	-0.129907	0.17625	3.2185e-05	0.008039	0.101456	0.231362	0.129907	9	86323365	F	UBQLN1	TSS200	shore	chr9:86322017-86323215	rs148595828;rs547536927;rs565746285
cg25039914	-0.103338	0.168579	3.56311e-05	0.00849397	0.109082	0.212419	0.103338	1	41157111	R	NFYC	TSS200	shore	chr1:41157162-41157975	rs556933240;rs577092003
cg06797431	-0.109626	0.157501	4.36813e-05	0.00948547	0.0943833	0.204009	0.109626	1	84944887	R	RPF1	TSS200	shore	chr1:84944932-84945350	rs543283819;rs139909204
cg21877774	-0.105145	0.258682	4.44842e-05	0.00956625	0.198144	0.303289	0.105145	14	74058370	R	ACOT4	TSS200	shore	chr14:74058400-74059116	rs116439338
cg14740326	-0.127134	0.19291	5.24159e-05	0.0105494	0.119711	0.246845	0.127134	20	43991544	R	SYS1	TSS200	shore	chr20:43991615-43992376
cg19349372	-0.17131	0.290118	5.27203e-05	0.0105808	0.191485	0.362795	0.17131	22	50523933	F	MLC1	5'UTR	opensea		rs556323413
cg03301282	-0.119079	0.288883	5.45096e-05	0.0107735	0.220322	0.339401	0.119079	8	42698936	R	THAP1	TSS1500	shore	chr8:42697869-42698326
cg03169527	-0.121639	0.131886	5.51044e-05	0.0108205	0.061851	0.18349	0.121639	3	11888582	F	C3orf31	TSS1500	shore	chr3:11887799-11888538	rs546222567;rs142121360
cg23850112	-0.112867	0.267946	6.37295e-05	0.011779	0.202962	0.315829	0.112867	3	40498671	R	RPL14	TSS200	island	chr3:40498639-40499260	rs148153139;rs552307277;rs568831980;rs537833155;rs548234029
cg24060399	-0.160258	0.474378	6.57752e-05	0.0119924	0.382109	0.542367	0.160258	X	102942652	R	MORF4L2	TSS1500	shore	chrX:102942107-102942486
cg00608008	-0.110225	0.255715	6.85341e-05	0.0122939	0.192252	0.302477	0.110225	7	27224842	F	HOXA11-AS	TSS200	shore	chr7:27224267-27224596	rs575573450
cg12791939	-0.109313	0.206091	6.87933e-05	0.0123062	0.143153	0.252467	0.109313	19	6767670	R	SH2D3A	TSS200	shore	chr19:6767945-6768160	rs112059060;rs557596221
cg24871643	-0.118023	0.302494	6.8811e-05	0.0123062	0.234541	0.352564	0.118023	5	6745890	R	PAPD7	TSS1500	opensea		rs427394
cg21212076	-0.103114	0.702372	7.08107e-05	0.0125222	0.643004	0.746118	0.103114	9	35564052	R	FAM166B	TSS200	opensea		rs552950777
cg27222947	-0.101648	0.165554	7.1778e-05	0.0126293	0.107029	0.208677	0.101648	15	77713135	F	PEAK1	TSS1500	shore	chr15:77711625-77712910
cg01961410	-0.131091	0.203793	7.80135e-05	0.0132686	0.128317	0.259407	0.131091	2	86790732	F	CHMP3	TSS200	shore	chr2:86789974-86790642	rs140417512
cg01572266	-0.14186	0.168364	8.2407e-05	0.0137131	0.086687	0.228547	0.14186	3	61546220	F	PTPRG	TSS1500	shore	chr3:61546328-61549669	rs569889024;rs530679444;rs138065356
cg23560648	-0.110711	0.189904	8.25047e-05	0.0137153	0.126162	0.236872	0.110711	4	93225657	F	GRID2	5'UTR	shore	chr4:93226348-93227007	rs578002485
cg22303101	-0.101975	0.12573	9.07089e-05	0.0145116	0.0670173	0.168992	0.101975	5	137672952	R	FAM53C	TSS1500	shore	chr5:137673380-137674328	rs563643040;rs575344993
cg27041724	-0.133789	0.135225	9.84674e-05	0.0152087	0.058195	0.191984	0.133789	9	20623705	F	MLLT3	TSS1500	shore	chr9:20620728-20621862
cg05898410	-0.123174	0.251933	0.000100191	0.0153898	0.181015	0.304189	0.123174	4	82392533	R	RASGEF1B	5'UTR	shore	chr4:82392610-82393426	rs566340949;rs190950950
cg13454493	-0.109886	0.110651	0.000102692	0.0155732	0.0473836	0.157269	0.109886	22	40859630	R	MKL1	TSS200	opensea		rs6001921;rs575941622
cg10839108	-0.118271	0.136975	0.000117119	0.016794	0.0688796	0.18715	0.118271	9	107509623	R	NIPSNAP3A	TSS1500	shore	chr9:107509906-107510768	rs551542546
cg00510787	-0.120934	0.146087	0.00012181	0.0171506	0.076459	0.197393	0.120934	6	151772946	R	C6orf211	TSS1500	shore	chr6:151773043-151774070	rs543723313;rs564018141;rs532550222
cg21465162	-0.219565	0.409632	0.00012889	0.0177404	0.283216	0.502781	0.219565	9	86323362	F	UBQLN1	TSS200	shore	chr9:86322017-86323215	rs148595828;rs547536927;rs565746285
cg20422342	-0.108141	0.14828	0.000133427	0.0180879	0.0860175	0.194158	0.108141	6	31671355	F	ABHD16A	TSS1500	shore	chr6:31670594-31671274
cg04534345	-0.205401	0.412846	0.000133915	0.0181117	0.294585	0.499986	0.205401	4	82392459	F	RASGEF1B	5'UTR	shore	chr4:82392610-82393426	rs566340949
cg02805448	-0.108569	0.204587	0.000135931	0.0182568	0.142077	0.250647	0.108569	7	27779582	F	TAX1BP1	TSS200	island	chr7:27779566-27780601	rs563027826;rs73293896
cg07979357	-0.120603	0.210363	0.00013672	0.0183151	0.140925	0.261528	0.120603	19	14142353	R	IL27RA	5'UTR	shore	chr19:14142398-14142977
cg23001652	-0.117507	0.21664	0.000140546	0.0186044	0.148984	0.266491	0.117507	3	123680437	F	CCDC14	TSS200	island	chr3:123679785-123680481	rs543548848;rs191624380
cg09463656	-0.107612	0.196944	0.000152429	0.0193894	0.134985	0.242597	0.107612	17	13505751	F	HS3ST3A1	TSS1500	shore	chr17:13503829-13505559	rs565528304;rs186002905
cg13524984	-0.103214	0.165651	0.000161463	0.0200322	0.106225	0.209439	0.103214	10	30638331	F	MTPAP	TSS200	shore	chr10:30637961-30638279	rs556595894;rs2782976;rs546078508
cg17879791	-0.16166	0.200526	0.000167932	0.0205011	0.107449	0.269109	0.16166	6	26217110	R	HIST1H2AE	TSS200	shore	chr6:26217211-26217521	rs191869313
cg23315685	-0.135431	0.287419	0.000187162	0.0217645	0.209444	0.344874	0.135431	11	120081358	R	OAF	TSS1500	shore	chr11:120081487-120082345	rs540492075
cg13039115	-0.119821	0.157707	0.000192405	0.0221456	0.088719	0.20854	0.119821	12	65218052	R	TBC1D30	TSS1500	shore	chr12:65218245-65219143	rs80264245;rs554191042;rs574123550;rs543139554
cg16764909	-0.158046	0.169762	0.000192476	0.0221489	0.0787663	0.236812	0.158046	17	57233385	R	SKA2	TSS1500	shore	chr17:57231855-57232655
cg26674752	-0.102538	0.257518	0.000205712	0.023055	0.198481	0.301019	0.102538	10	43634212	F	CSGALNACT2	5'UTR	island	chr10:43632966-43634222	rs530930650;rs549251465
cg07405088	-0.110929	0.353534	0.00022441	0.0243026	0.289666	0.400594	0.110929	11	72145770	F	CLPB	TSS200	shore	chr11:72145155-72145636
cg09293560	-0.334477	0.575968	0.000263168	0.026591	0.38339	0.717868	0.334477	7	150068240	R	REPIN1	TSS200	shore	chr7:150068756-150070051	rs186487764;rs368598326
cg03515870	-0.100207	0.218232	0.000393737	0.0332068	0.160537	0.260744	0.100207	17	57287332	F	SMG8	TSS200	shore	chr17:57287355-57287792	rs558011811
cg16789051	-0.142961	0.261642	0.000449334	0.0357567	0.179331	0.322292	0.142961	7	135662318	F	MTPN	TSS200	shore	chr7:135661841-135662272	rs554674975;rs574652917;rs11446341
