# Supplementary material for: Methylome analysis in girls with idiopathic central precocious puberty
Source: Clin Epigenetics. 2024 Jun 22;16:82. doi: 10.1186/s13148-024-01683-1 (PMC11193236; doi:10.1186/s13148-024-01683-1)
Supplement: Supplementary file 9 — Additional file 9: Significant networks of genes (from Ingenuity pathway analysis) associated with the analysis of DMPs detected in the comparison between CPP and CTPP groups . [file 13148_2024_1683_MOESM9_ESM.xlsx]

## Sheet: Hypermethylated
Ingenuity Canonical Pathways	-log(p-value)	FDR	Molecules
Chondroitin Sulfate Biosynthesis (Late Stages)	2.31	0.0141589	CSGALNACT2	HS3ST3A1
Chondroitin Sulfate Biosynthesis	2.18	0.0141589	CSGALNACT2	HS3ST3A1
Dermatan Sulfate Biosynthesis	2.15	0.0141589	CSGALNACT2	HS3ST3A1
Chondroitin and Dermatan Biosynthesis	1.9	0.0188839	CSGALNACT2
Acyl-CoA Hydrolysis	1.54	0.0346084	ACOT4
HOTAIR Regulatory Pathway	1.34	0.0457088	MRTFA	TCF4

## Sheet: Hypomethylated
Ingenuity Canonical Pathways	-log(p-value)	FDR	Molecules
Thyronamine and Iodothyronamine Metabolism	1.95	0.0372417	DIO1
Biotin-carboxyl Carrier Protein Assembly	1.95	0.0372417	HLCS
Thyroid Hormone Metabolism I (via Deiodination)	1.95	0.0372417	DIO1
nNOS Signaling in Skeletal Muscle Cells	1.85	0.0372417	CATSPER2	DAG1
Pentose Phosphate Pathway (Oxidative Branch)	1.73	0.0372417	PGLS
Galactose Degradation I (Leloir Pathway)	1.73	0.0372417	GALK2
Pyridoxal 5'-phosphate Salvage Pathway	1.59	0.0432605	MAK	PAK2
Agrin Interactions at Neuromuscular Junction	1.54	0.0432605	DAG1	PAK2
ID1 Signaling Pathway	1.4	0.0454767	KLF17	YES1	ZNF148
Pentose Phosphate Pathway	1.39	0.0454767	PGLS
Gustation Pathway	1.38	0.0454767	CATSPER2	KCNN2	LPAR6
RHOGDI Signaling	1.32	0.047863	ARHGAP12	ARHGEF4	PAK2
