# Supplementary material for: Methylome analysis in girls with idiopathic central precocious puberty
Source: Clin Epigenetics. 2024 Jun 22;16:82. doi: 10.1186/s13148-024-01683-1 (PMC11193236; doi:10.1186/s13148-024-01683-1)
Supplement: Supplementary file 10 — Additional file 10: complete list of differentially methylated CpG sites with | Δβ| > 0.1. The file is divided in up- and down-methylated CpG for the CTPP vs CTP comparison. [file 13148_2024_1683_MOESM10_ESM.xlsx]

## Sheet: Filt 0.1 DOWN
CG_ID	logFC	AveExpr	P.Value	adj.P.Val	CTP_AVG	CPP_AVG	deltaBeta	CHR	MAPINFO	Strand	gene	feature	cgi	UCSC_Islands_Name	SNP_ID
cg00703849	0.159539	0.763806	5.88728e-20	4.44275e-14	0.861587	0.702049	-0.159539	19	53229766	F	ZNF611	5'UTR	shore	chr19:53228973-53229195	rs57147577;rs188420097
cg16516670	0.247837	0.732045	5.05199e-17	4.10419e-12	0.883945	0.636108	-0.247837	8	71382800	F	LOC101926892	TSS1500	opensea
cg04797274	0.357608	0.588706	8.87661e-17	5.15277e-12	0.807885	0.450277	-0.357608	1	57432416	F	C8B	TSS1500	opensea		rs138737017;rs558083073;rs573596560
cg02007364	0.197458	0.772494	1.2818e-16	5.81048e-12	0.893517	0.696059	-0.197458	3	187084811	R	RTP4	TSS1500	opensea		rs148774284;rs9865045;rs539918098
cg02563827	0.193569	0.748915	1.32529e-16	5.81048e-12	0.867554	0.673985	-0.193569	1	8003721	F	TNFRSF9	TSS1500	shore	chr1:8002408-8002699	rs570251486;rs534418761
cg26494782	0.117588	0.85323	1.38595e-16	5.81048e-12	0.9253	0.807712	-0.117588	22	25424194	F	KIAA1671	1stExon	island	chr22:25423973-25424230
cg24509398	0.273303	0.609389	3.32925e-16	1.02981e-11	0.776897	0.503594	-0.273303	1	28416532	R	EYA3	TSS1500	shore	chr1:28415098-28415312
cg06911002	0.20578	0.739595	6.29879e-16	1.44039e-11	0.865718	0.659938	-0.20578	2	160408618	R	BAZ2B	5'UTR	opensea		rs142340755;rs547160126
cg25175684	0.180228	0.804587	2.21635e-15	3.55859e-11	0.915049	0.734822	-0.180228	3	10288852	F	TATDN2	TSS1500	shore	chr3:10289897-10290410	rs113416130;rs555137545
cg20101164	0.122855	0.799429	2.52451e-15	3.92338e-11	0.874727	0.751872	-0.122855	19	54223957	R	MIR517B	TSS1500	opensea		rs527569722;rs533279728
cg09849186	0.100194	0.852575	2.76469e-15	4.09084e-11	0.913985	0.813791	-0.100194	10	92945244	R	PCGF5	5'UTR	opensea		rs75273475;rs10437468;rs139844669
cg26332016	0.242548	0.675001	2.92167e-15	4.16535e-11	0.823659	0.581112	-0.242548	12	117348108	R	FBXW8	TSS1500	shore	chr12:117348645-117349207
cg23095642	0.220337	0.782674	3.67527e-15	4.67449e-11	0.91772	0.697382	-0.220337	1	52081938	F	OSBPL9	TSS1500	opensea		rs573344907;rs540939512;rs565414585
cg21651356	0.125201	0.759621	4.33696e-15	5.03511e-11	0.836357	0.711157	-0.125201	12	104685539	F	TXNRD1	5'UTR	shelf	chr12:104682601-104682993	rs552008497;rs562464404;rs530780671
cg26444282	0.156908	0.801702	4.83324e-15	5.44377e-11	0.897871	0.740963	-0.156908	5	149980674	R	SYNPO	1stExon	opensea		rs565210609;rs532304879;rs550794662;rs373122265
cg10600721	0.112388	0.835166	6.92336e-15	6.67096e-11	0.904049	0.791661	-0.112388	2	202671503	R	CDK15	5'UTR	opensea		rs569785795
cg01333532	0.127299	0.798972	9.51371e-15	7.5561e-11	0.876994	0.749695	-0.127299	16	71749135	F	PHLPP2	TSS1500	opensea		rs115615887;rs553257871
cg20846148	0.118439	0.822553	1.22582e-14	8.77977e-11	0.895145	0.776706	-0.118439	13	103412503	R	LOC643677	TSS1500	opensea		rs565386051;rs115924604;rs184136199
cg27022602	0.194059	0.706434	1.55639e-14	1.01215e-10	0.825373	0.631315	-0.194059	19	42579074	R	ZNF574	TSS1500	shore	chr19:42579935-42580588	rs544489689
cg14795572	0.147387	0.787043	1.67426e-14	1.01215e-10	0.877377	0.72999	-0.147387	12	58131681	R	AGAP2	1stExon	island	chr12:58130870-58132047	rs568848196
cg19086488	0.180553	0.727826	1.8278e-14	1.01651e-10	0.838488	0.657935	-0.180553	1	43752185	R	C1orf210	TSS1500	opensea		rs560690592;rs115085793;rs190665159;rs562485165
cg06293195	0.15699	0.676555	1.83195e-14	1.01651e-10	0.772775	0.615785	-0.15699	22	36878654	F	TXN2	TSS1500	opensea		rs559915353
cg02373061	0.185443	0.755749	1.87033e-14	1.01812e-10	0.869408	0.683965	-0.185443	3	163021252	F	LINC01192	TSS200	opensea		rs528847449
cg01897092	0.212074	0.691973	2.12079e-14	1.10335e-10	0.821954	0.60988	-0.212074	17	34057222	R	RASL10B	TSS1500	shore	chr17:34058549-34058778	rs587763508;rs141307331;rs145073271
cg18499171	0.113621	0.882544	2.13467e-14	1.10335e-10	0.952182	0.838561	-0.113621	2	46980710	F	SOCS5	5'UTR	opensea		rs537541732
cg11000420	0.17336	0.776414	3.38028e-14	1.46602e-10	0.882667	0.709306	-0.17336	9	79092753	F	GCNT1	TSS1500	opensea		rs569613712;rs509326;rs180678272;rs116079965;rs112731904;rs554505908
cg13582500	0.178413	0.634476	3.42789e-14	1.47673e-10	0.743826	0.565413	-0.178413	11	57436966	R	ZDHHC5	5'UTR	shore	chr11:57435204-57436146
cg26310969	0.101183	0.852974	3.75514e-14	1.5485e-10	0.914989	0.813806	-0.101183	17	28662096	F	TMIGD1	TSS1500	opensea
cg09786062	0.180666	0.764522	4.48151e-14	1.76141e-10	0.875253	0.694587	-0.180666	4	152097288	F	SH3D19	5'UTR	opensea		rs539876509;rs564614838
cg18539325	0.122555	0.80389	4.5514e-14	1.7742e-10	0.879005	0.75645	-0.122555	21	39493489	R	DSCR8	TSS200	opensea		rs147129117;rs73904700
cg13828275	0.22908	0.656843	4.90461e-14	1.84754e-10	0.797247	0.568167	-0.22908	20	32972747	F	ITCH	5'UTR	opensea		rs148591293
cg09009891	0.11846	0.821909	5.24825e-14	1.94143e-10	0.894514	0.776053	-0.11846	19	1594170	F	MBD3	TSS1500	shore	chr19:1591998-1593095	rs565410761
cg26513988	0.130149	0.846378	5.36237e-14	1.94732e-10	0.926147	0.795998	-0.130149	10	17244746	F	TRDMT1	TSS1500	shore	chr10:17243304-17243787	rs77227092
cg13714895	0.14291	0.795378	6.4485e-14	2.18218e-10	0.882968	0.740059	-0.14291	8	82599756	R	IMPA1	TSS1500	shore	chr8:82598267-82598684
cg22751438	0.190815	0.711544	6.65071e-14	2.22073e-10	0.828495	0.63768	-0.190815	9	115333218	F	KIAA1958	5'UTR	opensea		rs562460935
cg12234226	0.126356	0.70069	8.20701e-14	2.53824e-10	0.778134	0.651777	-0.126356	6	90932450	R	BACH2	5'UTR	opensea		rs564202741
cg25472172	0.173808	0.652125	1.03545e-13	2.89601e-10	0.758653	0.584844	-0.173808	2	11685235	F	GREB1	5'UTR	opensea		rs551534049;rs180861369
cg10719673	0.138456	0.766855	1.03616e-13	2.89601e-10	0.851715	0.713259	-0.138456	19	40933298	R	SERTAD1	TSS1500	shore	chr19:40931261-40932113	rs537809902
cg25395945	0.140097	0.777118	1.07069e-13	2.97051e-10	0.862984	0.722887	-0.140097	19	10489394	R	TYK2	5'UTR	shore	chr19:10491019-10491720	rs531271901;rs554862595
cg14904586	0.129944	0.813603	1.10863e-13	3.03087e-10	0.893246	0.763302	-0.129944	10	105238606	R	CALHM3	1stExon	opensea		rs188514035;rs372465375
cg19824396	0.158806	0.753696	1.14867e-13	3.03087e-10	0.851029	0.692223	-0.158806	1	203018871	R	PPFIA4	TSS1500	opensea
cg17733590	0.103777	0.842987	1.19436e-13	3.10794e-10	0.906591	0.802815	-0.103777	19	36708264	F	ZNF146	5'UTR	shelf	chr19:36705433-36706262
cg14078088	0.11149	0.880749	1.26893e-13	3.21336e-10	0.949082	0.837592	-0.11149	10	2056933	F	LINC00700	TSS1500	opensea		rs191197152;rs567676717;rs146502746;rs547346889
cg16322666	0.125176	0.782659	1.59685e-13	3.72824e-10	0.85938	0.734204	-0.125176	6	37320657	R	RNF8	TSS1500	shore	chr6:37321639-37322642	rs539085630;rs188731544
cg06583549	0.10699	0.814411	1.60874e-13	3.73543e-10	0.879986	0.772996	-0.10699	19	46387962	R	IRF2BP1	1stExon	island	chr19:46387327-46389578	rs200198801;rs569672329
cg10701168	0.144155	0.824564	1.66527e-13	3.77529e-10	0.912917	0.768762	-0.144155	17	26799509	F	SLC13A2	TSS1500	opensea
cg26001590	0.107444	0.790978	1.71523e-13	3.84223e-10	0.856831	0.749387	-0.107444	19	12793424	F	DHPS	TSS1500	shore	chr19:12792295-12792803	rs183541295
cg21839284	0.214771	0.667152	1.71584e-13	3.84223e-10	0.798786	0.584015	-0.214771	1	54359146	R	DIO1	TSS1500	shelf	chr1:54355354-54355656	rs189823371
cg02610070	0.142698	0.830093	1.78415e-13	3.91922e-10	0.917553	0.774855	-0.142698	1	228673723	R	RNF187	TSS1500	shore	chr1:228674346-228675752	rs12064322;rs149173930
cg17158649	0.1317	0.815285	1.87472e-13	4.01723e-10	0.896005	0.764304	-0.1317	13	100344193	F	CLYBL-AS2	TSS1500	opensea		rs77432615;rs142473034;rs538787298;rs184323259
cg27527798	0.17303	0.697393	1.88984e-13	4.02452e-10	0.803443	0.630414	-0.17303	7	1773245	F	ELFN1	5'UTR	opensea		rs533653974;rs10266558
cg00103398	0.195666	0.67469	1.92864e-13	4.02858e-10	0.794614	0.598948	-0.195666	1	173834155	F	SNORD47	TSS1500	shelf	chr1:173837172-173837917	rs540734842
cg19649012	0.114977	0.854019	2.02044e-13	4.15449e-10	0.924488	0.809511	-0.114977	1	41626802	R	SCMH1	5'UTR	opensea		rs562922201
cg19241743	0.186258	0.802425	2.08243e-13	4.25873e-10	0.916583	0.730325	-0.186258	19	52491268	F	ZNF350	TSS1500	opensea		rs561901124;rs182214219
cg04451615	0.137645	0.822368	2.30175e-13	4.60737e-10	0.906731	0.769086	-0.137645	9	100991528	R	MIR6854	TSS200	opensea
cg16870607	0.16771	0.682192	2.44133e-13	4.77283e-10	0.784983	0.617272	-0.16771	2	219246302	R	SLC11A1	TSS1500	opensea
cg07771804	0.107537	0.849109	2.79659e-13	5.25559e-10	0.915018	0.807482	-0.107537	19	2268130	R	OAZ1	TSS1500	shore	chr19:2269115-2271364	rs527582982
cg05343106	0.13569	0.834579	2.80967e-13	5.25559e-10	0.917744	0.782054	-0.13569	11	73661229	F	DNAJB13	TSS200	opensea		rs72982956;rs149304227
cg15526747	0.120765	0.846382	3.27302e-13	5.78439e-10	0.920399	0.799634	-0.120765	4	7873974	R	AFAP1	5'UTR	opensea
cg08757017	0.154454	0.690201	3.38812e-13	5.90282e-10	0.784867	0.630413	-0.154454	1	32386418	F	PTP4A2	TSS1500	opensea		rs536631389;rs555030263;rs141992469
cg02171093	0.118833	0.786828	3.97415e-13	6.5055e-10	0.859661	0.740828	-0.118833	14	96152529	F	TCL1B	TSS1500	opensea
cg20290033	0.143267	0.874591	4.09122e-13	6.66821e-10	0.962399	0.819133	-0.143267	5	112196019	F	SRP19	TSS1500	shore	chr5:112196849-112197247	rs190206637;rs150622472
cg16440442	0.142768	0.794699	4.77329e-13	7.36646e-10	0.882202	0.739434	-0.142768	5	149980671	R	SYNPO	1stExon	opensea		rs552135038;rs565210609;rs532304879;rs550794662;rs373122265
cg17046348	0.237132	0.657549	4.86323e-13	7.45927e-10	0.802888	0.565756	-0.237132	12	57705313	F	R3HDM2	TSS1500	opensea
cg02944953	0.138434	0.846222	4.91523e-13	7.49553e-10	0.931069	0.792635	-0.138434	19	38544658	F	SIPA1L3	5'UTR	opensea		rs576149716;rs536868258
cg23921552	0.11413	0.815992	4.97817e-13	7.52261e-10	0.885942	0.771812	-0.11413	12	56434558	F	RPS26	TSS1500	shore	chr12:56435573-56436406	rs56690405
cg08492625	0.116767	0.834242	5.3561e-13	7.78786e-10	0.905809	0.789042	-0.116767	22	29978158	R	NIPSNAP1	TSS1500	shore	chr22:29976920-29977216	rs188326420;rs551234467
cg21921473	0.143542	0.748125	5.82374e-13	8.2454e-10	0.836102	0.692561	-0.143542	15	23087656	F	NIPA1	TSS1500	shore	chr15:23085441-23086898	rs529315622
cg14067657	0.120762	0.796931	6.30761e-13	8.62308e-10	0.870946	0.750184	-0.120762	20	56248127	F	PMEPA1	5'UTR	shore	chr20:56247249-56247651	rs553113345;rs10581621
cg19422854	0.138727	0.841536	6.65632e-13	8.82793e-10	0.926562	0.787835	-0.138727	21	38775346	F	DYRK1A	5'UTR	opensea
cg01821656	0.155364	0.70747	6.94677e-13	9.11701e-10	0.802693	0.647329	-0.155364	2	2190118	F	MYT1L	5'UTR	island	chr2:2189200-2190138	rs551635223;rs142730498;rs534394188
cg18163627	0.102631	0.793766	7.07445e-13	9.25239e-10	0.856669	0.754038	-0.102631	1	11071588	F	TARDBP	TSS1500	shore	chr1:11072319-11073245	rs535020096;rs539557460;rs557796454;rs58020465
cg07029084	0.175445	0.717137	7.08996e-13	9.25663e-10	0.824667	0.649222	-0.175445	5	118964760	R	FAM170A	TSS1500	opensea		rs565724125;rs534140606;rs2115238
cg23422604	0.137578	0.8166	8.23236e-13	1.0201e-09	0.900922	0.763344	-0.137578	22	43364847	F	PACSIN2	5'UTR	opensea		rs528233398;rs546306601
cg06686789	0.232048	0.64177	8.36839e-13	1.02684e-09	0.783993	0.551944	-0.232048	8	20041853	R	SLC18A1	TSS1500	opensea		rs529280582;rs541470127
cg14918243	0.127998	0.825458	8.97377e-13	1.07337e-09	0.903908	0.77591	-0.127998	3	49504689	R	DAG1	TSS1500	shelf	chr3:49507384-49508290	rs150459932
cg09813341	0.20163	0.595974	9.99406e-13	1.15673e-09	0.719554	0.517924	-0.20163	12	122665500	R	LRRC43	5'UTR	shelf	chr12:122667648-122668038	rs140797297;rs532676821
cg11934849	0.120229	0.775369	1.12637e-12	1.24816e-09	0.849058	0.728829	-0.120229	1	27769243	R	WASF2	5'UTR	opensea
cg03033780	0.213172	0.640965	1.34343e-12	1.38687e-09	0.771619	0.558447	-0.213172	21	40751103	F	WRB	TSS1500	shore	chr21:40752087-40752825	rs542291963
cg23929628	0.109685	0.777284	1.40542e-12	1.42935e-09	0.844511	0.734825	-0.109685	14	74027105	R	HEATR4	TSS1500	opensea		rs541842059;rs560141514;rs148685633;rs547235674
cg01341130	0.169263	0.670607	1.41991e-12	1.44021e-09	0.774349	0.605086	-0.169263	15	76033361	R	DNM1P35	TSS1500	shore	chr15:76030564-76031664	rs370767449
cg06908855	0.178239	0.57989	1.43441e-12	1.45296e-09	0.689134	0.510894	-0.178239	7	93201042	F	CALCR	5'UTR	shelf	chr7:93204085-93204381	rs536869628;rs34140967
cg25243496	0.161177	0.753116	1.58276e-12	1.55319e-09	0.851902	0.690724	-0.161177	5	113770075	R	KCNN2	5'UTR	opensea		rs116272366;rs116591090
cg04194457	0.106623	0.81521	1.59059e-12	1.55481e-09	0.88056	0.773937	-0.106623	20	52493238	F	SUMO1P1	TSS1500	opensea		rs556531925;rs573451603
cg04754212	0.157696	0.748964	1.65831e-12	1.59417e-09	0.845617	0.687921	-0.157696	10	127506329	F	UROS	5'UTR	opensea		rs184631355;rs571081611
cg13612365	0.139633	0.826875	1.79382e-12	1.67347e-09	0.912457	0.772824	-0.139633	3	53021495	R	SFMBT1	5'UTR	opensea		rs566742562;rs529321122
cg00408720	0.197395	0.716265	1.85871e-12	1.70639e-09	0.837249	0.639854	-0.197395	6	28113406	R	ZNF192	5'UTR	shelf	chr6:28109365-28109939	rs1225715;rs540087075
cg24970016	0.155932	0.822735	1.86989e-12	1.71248e-09	0.918307	0.762374	-0.155932	13	30502051	F	LINC00572	TSS1500	opensea		rs185219206;rs552404253
cg06156260	0.128464	0.824792	2.04579e-12	1.80775e-09	0.903528	0.775064	-0.128464	1	25292412	F	RUNX3	TSS1500	opensea		rs114666692
cg02403931	0.116734	0.760486	2.10866e-12	1.84175e-09	0.832033	0.715299	-0.116734	17	8154898	F	PFAS	5'UTR	shelf	chr17:8151126-8151520	rs533508300
cg06471677	0.117808	0.850064	2.166e-12	1.86779e-09	0.922269	0.80446	-0.117808	1	175938802	R	SCARNA3	TSS1500	opensea		rs542825824
cg04276245	0.155233	0.784071	2.4444e-12	2.03639e-09	0.879214	0.723981	-0.155233	8	94765902	R	TMEM67	TSS1500	shore	chr8:94767000-94767214	rs562516880;rs531277190;rs145731028;rs188729717
cg20039979	0.11727	0.821963	2.4861e-12	2.0565e-09	0.893838	0.776568	-0.11727	19	52960806	R	ZNF578	5'UTR	shelf	chr19:52956656-52957245	rs76617034;rs564988402;rs111908277;rs144224645
cg17873233	0.111099	0.799457	2.49492e-12	2.05766e-09	0.86755	0.756451	-0.111099	12	112023054	R	ATXN2	5'UTR	opensea		rs11065960;rs553445420;rs183720202
cg12240529	0.109293	0.85507	2.5769e-12	2.10002e-09	0.922056	0.812763	-0.109293	5	149830186	F	RPS14	TSS1500	shore	chr5:149828881-149829631	rs190960313;rs181747272;rs185874671;rs551546651;rs569772155;rs536605032
cg01723761	0.166666	0.626944	2.61998e-12	2.12775e-09	0.729095	0.562428	-0.166666	13	101186107	F	A2LD1	TSS200	shore	chr13:101184396-101184848	rs191231379;rs113741843
cg03310027	0.143815	0.755433	2.65806e-12	2.14761e-09	0.843577	0.699762	-0.143815	15	43941072	F	CATSPER2	TSS200	island	chr15:43940866-43941702	rs186311771;rs543867911
cg22840251	0.133926	0.828612	2.66686e-12	2.15011e-09	0.910695	0.776769	-0.133926	X	100645007	F	RPL36A	TSS1500	shore	chrX:100645780-100646107
cg20559736	0.181591	0.635271	2.69248e-12	2.16153e-09	0.746568	0.564978	-0.181591	19	45174671	F	CEACAM19	TSS200	opensea		rs548858886;rs568662192;rs530968785
cg14308587	0.114472	0.774596	3.12479e-12	2.37709e-09	0.844757	0.730285	-0.114472	8	66558043	F	MTFR1	5'UTR	shore	chr8:66556764-66557513	rs181959189
cg23371889	0.103746	0.890095	3.28071e-12	2.47028e-09	0.953681	0.849935	-0.103746	5	94887809	R	TTC37	5'UTR	shelf	chr5:94890407-94891169	rs78128717;rs117168220;rs563120256
cg20932762	0.18914	0.679914	3.51031e-12	2.5881e-09	0.795838	0.606698	-0.18914	1	76261299	F	MSH4	TSS1500	shore	chr1:76262536-76262903	rs76818245;rs539565380
cg10511264	0.110505	0.772958	3.51192e-12	2.5881e-09	0.840687	0.730182	-0.110505	1	161013623	F	USF1	5'UTR	opensea		rs138178326;rs562673159;rs566716539
cg21298408	0.117333	0.864027	3.53397e-12	2.59408e-09	0.935941	0.818608	-0.117333	8	18027853	F	NAT1	TSS200	opensea		rs150786084;rs561068351
cg01215762	0.209814	0.705455	4.01049e-12	2.84174e-09	0.834051	0.624237	-0.209814	7	27214126	R	HOXA10	TSS200	island	chr7:27212416-27214396
cg03289972	0.145923	0.628025	4.29731e-12	2.9861e-09	0.717462	0.571539	-0.145923	X	48166663	R	SSX9	TSS1500	opensea
cg25823790	0.11092	0.743322	4.3438e-12	3.005e-09	0.811305	0.700385	-0.11092	X	18239032	R	BEND2	TSS200	island	chrX:18238232-18239070
cg01958008	0.138091	0.729372	4.37101e-12	3.01657e-09	0.814009	0.675918	-0.138091	3	128597156	F	ACAD9	TSS1500	shore	chr3:128598176-128598703	rs188720271
cg05765440	0.134439	0.735559	4.4988e-12	3.07236e-09	0.817957	0.683518	-0.134439	1	68252343	R	GNG12	5'UTR	opensea		rs76254057;rs574310661
cg14833488	0.120563	0.821302	4.53818e-12	3.08942e-09	0.895195	0.774633	-0.120563	3	121963488	F	CASR	5'UTR	opensea		rs577422173
cg02761061	0.14114	0.816724	4.84899e-12	3.20314e-09	0.903229	0.762089	-0.14114	7	64253339	R	ZNF138	TSS1500	shore	chr7:64254700-64255067	rs549213754;rs148392118
cg16008506	0.14856	0.778387	4.90338e-12	3.21762e-09	0.86944	0.72088	-0.14856	12	122297802	R	HPD	TSS1500	opensea		rs537737905;rs11043219
cg02306639	0.264824	0.542411	5.16151e-12	3.32627e-09	0.704722	0.439898	-0.264824	3	32026021	R	ZNF860	5'UTR	shelf	chr3:32021969-32023364
cg23390098	0.113983	0.736255	5.27932e-12	3.3791e-09	0.806116	0.692132	-0.113983	11	124546767	R	SIAE	TSS1500	shelf	chr11:124543384-124544046	rs556777121
cg23014747	0.104449	0.807385	5.56653e-12	3.5035e-09	0.871403	0.766953	-0.104449	1	62192548	F	TM2D1	TSS1500	shore	chr1:62190647-62190942	rs570155154
cg13742532	0.128702	0.739916	6.49474e-12	3.91154e-09	0.818798	0.690096	-0.128702	3	42850848	F	CCBP2	TSS200	opensea		rs117154133;rs543805542;rs560897985;rs111228710
cg01918066	0.159359	0.753974	6.91124e-12	4.07458e-09	0.851646	0.692286	-0.159359	20	43159964	R	PKIG	TSS1500	shore	chr20:43160339-43160817
cg19815813	0.120603	0.803288	7.01892e-12	4.12196e-09	0.877206	0.756603	-0.120603	13	101186116	F	A2LD1	TSS200	shore	chr13:101184396-101184848	rs191231379;rs113741843;rs569159340
cg14474001	0.100503	0.871274	7.15133e-12	4.16883e-09	0.932873	0.83237	-0.100503	22	23486647	F	RAB36	TSS1500	shore	chr22:23487368-23487970	rs528080818;rs184052058;rs6003523;rs144412558
cg13272676	0.233847	0.67363	7.9162e-12	4.4557e-09	0.816956	0.583109	-0.233847	11	9404868	F	IPO7	TSS1500	shore	chr11:9406108-9406702	rs187517669;rs553099405
cg14793995	0.137475	0.82127	7.92821e-12	4.4557e-09	0.90553	0.768054	-0.137475	19	58143734	R	ZNF211	TSS1500	shore	chr19:58144339-58144999
cg21899283	0.171727	0.704494	8.13103e-12	4.51174e-09	0.809747	0.638019	-0.171727	12	14960045	F	C12orf69	5'UTR	shelf	chr12:14955991-14956471	rs549197642
cg12234423	0.12092	0.803876	8.47262e-12	4.66356e-09	0.877989	0.757068	-0.12092	19	19053378	F	HOMER3	TSS1500	shore	chr19:19051019-19051939	rs142738576;rs565535168;rs190825648;rs548195614
cg08077890	0.195873	0.650953	8.88507e-12	4.80644e-09	0.771005	0.575131	-0.195873	18	157838	F	USP14	TSS1500	shore	chr18:158278-159311	rs529768778;rs552842736
cg03349251	0.130339	0.810662	9.16897e-12	4.90725e-09	0.890547	0.760208	-0.130339	6	10832472	F	MAK	TSS1500	opensea		rs555406596;rs77619774;rs537436492
cg15610777	0.114824	0.833562	9.21448e-12	4.92812e-09	0.903938	0.789114	-0.114824	10	105238610	R	CALHM3	1stExon	opensea		rs188514035;rs372465375
cg25545507	0.126962	0.749347	9.35228e-12	4.98415e-09	0.827162	0.7002	-0.126962	10	102090310	R	PKD2L1	TSS200	opensea		rs547533179;rs565829702;rs76826227
cg24078554	0.128173	0.746127	1.01362e-11	5.27163e-09	0.824685	0.696512	-0.128173	1	120182239	R	ZNF697	5'UTR	opensea		rs587771555
cg24610403	0.1654	0.783017	1.02267e-11	5.30005e-09	0.884391	0.718991	-0.1654	11	7695798	R	CYB5R2	TSS1500	shore	chr11:7694711-7695685
cg03464143	0.112159	0.813745	1.03332e-11	5.34276e-09	0.882487	0.770329	-0.112159	19	21578970	F	ZNF493	TSS1500	opensea		rs560456590;rs111748359;rs572338068;rs139155441;rs564403051
cg22395811	0.166749	0.713482	1.03461e-11	5.34398e-09	0.815683	0.648934	-0.166749	4	164945455	R	MARCH1	5'UTR	opensea		rs566525466;rs182066890;rs558392193;rs372450752
cg03006172	0.110135	0.763669	1.03594e-11	5.34719e-09	0.831171	0.721037	-0.110135	8	1463125	R	DLGAP2	5'UTR	opensea		rs140609916;rs150443409;rs532884189;rs183462620;rs557735428
cg23221681	0.126154	0.732356	1.04329e-11	5.36862e-09	0.809677	0.683522	-0.126154	1	89358385	F	GTF2B	TSS1500	shore	chr1:89356963-89357391
cg13864749	0.10514	0.742761	1.09355e-11	5.53848e-09	0.807201	0.702061	-0.10514	1	16766618	F	NECAP2	TSS1500	shore	chr1:16766998-16767803	rs558678380
cg05693527	0.11406	0.335216	1.12816e-11	5.65303e-09	0.405124	0.291063	-0.11406	3	71114114	F	FOXP1	TSS200	shore	chr3:71113896-71114102
cg04767208	0.109605	0.857999	1.14525e-11	5.71593e-09	0.925176	0.815571	-0.109605	12	53816268	R	AMHR2	TSS1500	opensea
cg02384888	0.222659	0.690232	1.20836e-11	5.9444e-09	0.8267	0.604041	-0.222659	7	23748715	F	STK31	TSS1500	opensea		rs537838497;rs76349338
cg08782606	0.117685	0.593896	1.23663e-11	6.04868e-09	0.666026	0.548341	-0.117685	19	10450872	F	ICAM3	TSS1500	opensea		rs543240567;rs544576592;rs562703545;rs578254928
cg25287541	0.10757	0.835501	1.25151e-11	6.08136e-09	0.901431	0.793861	-0.10757	4	71339023	F	MUC7	5'UTR	opensea		rs571946051
cg07397958	0.243397	0.651544	1.25336e-11	6.08644e-09	0.800723	0.557326	-0.243397	15	49476141	F	GALK2	5'UTR	opensea		rs543980552;rs190434152
cg05500918	0.12367	0.79134	1.25473e-11	6.08917e-09	0.867138	0.743468	-0.12367	4	40524259	R	RBM47	5'UTR	opensea		rs78409004;rs114073637
cg03747805	0.11376	0.781195	1.29538e-11	6.22639e-09	0.850919	0.737159	-0.11376	3	93693557	R	PROS1	TSS1500	shore	chr3:93692554-93692783	rs569652015
cg05675926	0.164078	0.737283	1.33328e-11	6.35992e-09	0.837847	0.673769	-0.164078	21	38340299	F	HLCS	TSS1500	shore	chr21:38338384-38338904	rs35634082
cg08977270	0.106181	0.804375	1.34152e-11	6.3952e-09	0.869454	0.763273	-0.106181	3	158450833	R	RARRES1	TSS1500	shore	chr3:158449795-158450597	rs532416953;rs547796234
cg06316818	0.140442	0.774884	1.40154e-11	6.58975e-09	0.860961	0.720519	-0.140442	15	83306789	F	CPEB1	5'UTR	opensea		rs191429595
cg07750508	0.134249	0.796629	1.52896e-11	6.9843e-09	0.878911	0.744662	-0.134249	3	113394838	R	KIAA2018	5'UTR	opensea		rs538451738
cg05848378	0.237622	0.627222	1.55368e-11	7.05877e-09	0.772862	0.535239	-0.237622	17	39341988	F	KRTAP4-1	TSS1500	opensea		rs117560183;rs532249966
cg20929545	0.114363	0.732613	1.61629e-11	7.26015e-09	0.802707	0.688343	-0.114363	11	118958046	F	HMBS	TSS1500	shelf	chr11:118955574-118955832	rs190195762
cg08956604	0.127807	0.766584	1.78099e-11	7.8164e-09	0.844917	0.71711	-0.127807	16	57667543	R	ADGRG1	5'UTR	opensea		rs116866920
cg11415852	0.141451	0.860373	1.80569e-11	7.88105e-09	0.947068	0.805618	-0.141451	10	97201765	R	SORBS1	5'UTR	opensea
cg12307014	0.103737	0.817335	1.89179e-11	8.16245e-09	0.880916	0.777179	-0.103737	12	51403966	R	SLC11A2	TSS1500	opensea
cg14105901	0.14874	0.681174	1.92767e-11	8.25119e-09	0.772337	0.623597	-0.14874	8	333333	R	FAM87A	TSS200	opensea		rs76988816;rs527448291
cg22999003	0.1482	0.686022	1.94497e-11	8.29379e-09	0.776854	0.628654	-0.1482	9	112239321	R	PTPN3	5'UTR	opensea		rs111545755
cg05042110	0.158959	0.725605	1.94751e-11	8.29379e-09	0.823031	0.664072	-0.158959	8	79470805	R	PKIA	5'UTR	opensea		rs553759708
cg25275308	0.12461	0.801754	2.17071e-11	8.96112e-09	0.878127	0.753517	-0.12461	15	94443609	R	LINC01580	TSS1500	opensea		rs9744253;rs574624554
cg25314315	0.122349	0.748311	2.2588e-11	9.21387e-09	0.823299	0.70095	-0.122349	1	39407387	F	RHBDL2	1stExon	opensea		rs543508094;rs563312057
cg02181187	0.187204	0.815196	2.28046e-11	9.25722e-09	0.929934	0.742729	-0.187204	22	31088724	R	OSBP2	TSS1500	shore	chr22:31090200-31091334	rs79459410;rs113478588;rs561567254
cg00076936	0.130203	0.780548	2.48493e-11	9.85756e-09	0.86035	0.730147	-0.130203	20	35503983	F	C20orf118	TSS1500	opensea		rs530108845
cg27461942	0.149304	0.771432	2.50468e-11	9.91147e-09	0.862941	0.713637	-0.149304	13	100229148	F	LINC01039	TSS1500	opensea		rs138565614;rs374838541;rs76171360
cg14774480	0.177256	0.796859	2.55323e-11	1.00072e-08	0.9055	0.728244	-0.177256	11	102653516	F	WTAPP1	TSS1500	opensea		rs12274582
cg26398691	0.136769	0.754668	2.57701e-11	1.00814e-08	0.838495	0.701725	-0.136769	14	99176473	R	C14orf177	TSS1500	opensea		rs72712135;rs546115551;rs148118937
cg22232695	0.132357	0.857989	2.62255e-11	1.02225e-08	0.939111	0.806754	-0.132357	19	36156356	F	UPK1A	TSS1500	opensea		rs553104269
cg14870636	0.145352	0.813495	2.64067e-11	1.02613e-08	0.902582	0.757229	-0.145352	10	32199021	F	ARHGAP12	TSS1500	opensea		rs184351904
cg14024899	0.140875	0.734322	2.99328e-11	1.12101e-08	0.820664	0.67979	-0.140875	12	56756885	R	APOF	TSS1500	shelf	chr12:56753861-56754323	rs7303708;rs192383027
cg11792649	0.128385	0.723892	3.07037e-11	1.14533e-08	0.80258	0.674195	-0.128385	11	68664631	F	MRPL21	5'UTR	opensea		rs549319765;rs567247377;rs534637801;rs193259552;rs571366239
cg22462000	0.114387	0.819715	3.1933e-11	1.17665e-08	0.889823	0.775436	-0.114387	19	54290434	R	MIR372	TSS1500	opensea		rs79365487;rs201075244;rs138475121
cg20264369	0.130329	0.776743	3.2616e-11	1.19366e-08	0.856622	0.726293	-0.130329	7	37037205	R	ELMO1-AS1	TSS200	opensea
cg24592831	0.125826	0.79716	3.33249e-11	1.21547e-08	0.874279	0.748453	-0.125826	16	3663072	R	SLX4	TSS1500	shore	chr16:3661120-3661775
cg09907201	0.125954	0.80559	3.5262e-11	1.26109e-08	0.882787	0.756833	-0.125954	12	56237315	R	MMP19	TSS1500	opensea		rs182842998;rs17844786
cg25621735	0.162806	0.717399	3.66813e-11	1.30019e-08	0.817183	0.654378	-0.162806	2	230933934	R	SLC16A14	TSS1500	shore	chr2:230932468-230933550	rs561908290
cg04971161	0.155914	0.775662	3.79607e-11	1.32934e-08	0.871222	0.715308	-0.155914	14	55794598	R	FBXO34	5'UTR	opensea		rs145453560
cg18174876	0.206861	0.710938	3.83652e-11	1.33912e-08	0.837724	0.630863	-0.206861	7	107911193	F	NRCAM	5'UTR	opensea		rs543050550
cg08812177	0.116834	0.749381	3.89006e-11	1.35405e-08	0.820989	0.704156	-0.116834	1	159772156	F	FCRL6	TSS200	opensea		rs200877838;rs147485918;rs139822997;rs371396895
cg15205441	0.120123	0.821524	3.99714e-11	1.38366e-08	0.895148	0.775025	-0.120123	10	126782357	R	CTBP2	5'UTR	opensea		rs1152677;rs543407067;rs562233541;rs574018808;rs541501087;rs560419517
cg19910601	0.155992	0.701676	4.37679e-11	1.4745e-08	0.797284	0.641292	-0.155992	13	53727009	F	LINC01065	TSS1500	opensea
cg22612033	0.101823	0.853142	4.53699e-11	1.51026e-08	0.91555	0.813727	-0.101823	10	75568895	F	NDST2	5'UTR	shelf	chr10:75570928-75571809	rs143373077
cg20592707	0.138375	0.802395	4.57321e-11	1.52031e-08	0.887205	0.74883	-0.138375	1	152086623	R	TCHH	TSS200	shore	chr1:152084994-152085215	rs146305171;rs564840679;rs148062678
cg15901678	0.143749	0.758026	4.67171e-11	1.54828e-08	0.84613	0.702381	-0.143749	5	31529580	R	RNASEN	5'UTR	shelf	chr5:31532110-31532537	rs550459936;rs367653697;rs188727140
cg26301777	0.112276	0.774774	4.72946e-11	1.56193e-08	0.843588	0.731312	-0.112276	13	41884544	R	NAA16	TSS1500	shore	chr13:41885251-41886196
cg19273883	0.125409	0.78256	4.73805e-11	1.56408e-08	0.859423	0.734015	-0.125409	2	207043441	R	GPR1	5'UTR	opensea		rs10209987;rs557954480;rs10209835
cg26880777	0.174303	0.742003	4.81275e-11	1.58045e-08	0.848834	0.674531	-0.174303	1	20835335	F	MUL1	TSS1500	shore	chr1:20834416-20834883	rs75230582;rs142033785
cg25743584	0.106554	0.828032	4.9135e-11	1.60369e-08	0.893339	0.786785	-0.106554	17	27402893	F	TIAF1	TSS1500	shelf	chr17:27406753-27408059	rs574768942
cg16903122	0.252081	0.529081	4.97408e-11	1.62073e-08	0.683582	0.431501	-0.252081	1	44584429	R	KLF17	TSS200	opensea		rs549247420;rs12030367;rs113075193;rs113495484;rs551558040;rs571412147;rs533876247
cg07150906	0.14304	0.727519	5.22029e-11	1.67325e-08	0.815188	0.672148	-0.14304	2	48771965	F	STON1-GTF2A1L	5'UTR	opensea		rs540422886;rs556070937;rs112821516
cg16625610	0.11321	0.830856	5.52628e-11	1.75297e-08	0.900242	0.787032	-0.11321	17	17989832	R	DRG2	TSS1500	shore	chr17:17991080-17991581	rs563502532;rs532079086;rs552243751;rs147920158
cg16339541	0.123646	0.772827	5.85984e-11	1.83031e-08	0.84861	0.724964	-0.123646	10	52300859	R	SGMS1	5'UTR	opensea		rs528608184;rs545067181;rs114963091
cg14153452	0.131989	0.78268	5.87213e-11	1.83226e-08	0.863576	0.731587	-0.131989	22	38862568	R	KDELR3	TSS1500	shore	chr22:38863881-38864263	rs537057201
cg20228603	0.152122	0.664209	6.43288e-11	1.95745e-08	0.757445	0.605323	-0.152122	10	71029044	F	HK1	TSS1500	opensea
cg15387286	0.118282	0.731715	6.97758e-11	2.08206e-08	0.804211	0.685929	-0.118282	7	81638429	R	LOC101927356	TSS200	opensea		rs188850850
cg19343034	0.10362	0.834131	6.98739e-11	2.08416e-08	0.89764	0.79402	-0.10362	19	49223253	R	MAMSTR	TSS1500	island	chr19:49223054-49223312
cg13432194	0.121361	0.778752	7.03995e-11	2.09237e-08	0.853135	0.731774	-0.121361	6	42112060	R	C6orf132	TSS1500	shore	chr6:42109904-42110361	rs530193119;rs549980475;rs143793180;rs532725949
cg16113772	0.117411	0.761503	7.04263e-11	2.09237e-08	0.833464	0.716053	-0.117411	6	2972824	F	SERPINB6	TSS1500	shore	chr6:2971086-2971962	rs555392943;rs56203104
cg13988359	0.135661	0.801292	7.29495e-11	2.15124e-08	0.884439	0.748778	-0.135661	3	130635871	F	ATP2C1	5'UTR	opensea		rs562222771;rs529577232;rs185733231;rs562788235;rs533351160;rs574410829
cg11894854	0.137629	0.609839	7.82032e-11	2.27242e-08	0.694192	0.556563	-0.137629	10	5237853	F	AKR1C4	TSS1500	opensea		rs143795064;rs368407512
cg26743529	0.148061	0.636031	7.89815e-11	2.28887e-08	0.726778	0.578717	-0.148061	10	29134817	R	C10orf126	TSS1500	opensea
cg09246385	0.136524	0.750159	8.06798e-11	2.3247e-08	0.833835	0.697311	-0.136524	X	18724285	R	PPEF1	5'UTR	opensea
cg04571724	0.107544	0.845226	9.03646e-11	2.53542e-08	0.91114	0.803596	-0.107544	15	65336296	F	SLC51B	TSS1500	opensea		rs529995524;rs373850866;rs560154406
cg22385669	0.146727	0.511781	9.17962e-11	2.55902e-08	0.60171	0.454984	-0.146727	15	35262785	F	AQR	TSS1500	shore	chr15:35261686-35262124	rs570961973;rs538341005;rs116244993;rs574876470;rs566845886;rs535870601
cg03432746	0.132538	0.801887	9.92159e-11	2.71964e-08	0.883121	0.750582	-0.132538	12	32637859	F	FGD4	TSS1500	opensea		rs148352893
cg21297965	0.129735	0.763093	9.945e-11	2.72309e-08	0.842608	0.712873	-0.129735	1	65763303	F	DNAJC6	5'UTR	opensea		rs188103533;rs181950537;rs147829176
cg26134615	0.178295	0.66029	1.04651e-10	2.83566e-08	0.769567	0.591272	-0.178295	17	3118518	R	OR1A1	TSS1500	opensea		rs112537625
cg23471351	0.183984	0.808407	1.05578e-10	2.85044e-08	0.921172	0.737188	-0.183984	12	48552752	F	ASB8	TSS1500	shore	chr12:48550824-48551518
cg25213418	0.211464	0.677547	1.08019e-10	2.90278e-08	0.807154	0.59569	-0.211464	17	27773707	R	TAOK1	5'UTR	opensea		rs190654907;rs563891924
cg10622068	0.143595	0.82932	1.25649e-10	3.22768e-08	0.917329	0.773735	-0.143595	10	123748617	F	TACC2	TSS200	opensea		rs544126169;rs561140197
cg27465263	0.15509	0.618928	1.31154e-10	3.32795e-08	0.713983	0.558894	-0.15509	8	142350533	R	LOC731779	TSS200	opensea		rs528471771
cg25614023	0.134641	0.667562	1.34593e-10	3.38902e-08	0.750084	0.615443	-0.134641	17	8199513	F	SLC25A35	TSS1500	shore	chr17:8198440-8199170	rs7208948;rs550188225
cg03115608	0.118748	0.728607	1.37843e-10	3.45241e-08	0.801388	0.68264	-0.118748	2	97563940	F	FAM178B	TSS200	opensea		rs556347919;rs186863599;rs541706393;rs141519147
cg22685052	0.128456	0.808378	1.50024e-10	3.6698e-08	0.887109	0.758653	-0.128456	1	22777719	F	ZBTB40	TSS1500	shore	chr1:22778236-22778817
cg25381563	0.101706	0.886272	1.55258e-10	3.76357e-08	0.948608	0.846902	-0.101706	20	57765315	R	ZNF831	TSS1500	shore	chr20:57766396-57767896	rs185034338;rs565945037
cg03480871	0.114014	0.745327	1.55432e-10	3.76427e-08	0.815206	0.701192	-0.114014	9	69002517	F	MIR1299	TSS200	opensea		rs538669314;rs553878947;rs79506286;rs3908704;rs62555125;rs7047215;rs74187720
cg01794812	0.116008	0.701159	1.80392e-10	4.21586e-08	0.77226	0.656252	-0.116008	8	146027063	F	ZNF517	5'UTR	shelf	chr8:146023902-146024734
cg06898080	0.104034	0.804232	1.84611e-10	4.28069e-08	0.867994	0.76396	-0.104034	12	111807837	F	FAM109A	TSS1500	shore	chr12:111806559-111807060
cg10926507	0.12662	0.766991	1.85075e-10	4.28548e-08	0.844597	0.717977	-0.12662	1	224407167	F	LOC101927164	TSS200	opensea		rs563275640;rs575171669;rs545704524;rs564275245
cg06381000	0.125299	0.783247	1.88612e-10	4.34339e-08	0.860044	0.734744	-0.125299	8	86018367	R	LRRCC1	TSS1500	shore	chr8:86019305-86019864	rs573067748
cg25733599	0.121387	0.701542	1.92718e-10	4.41103e-08	0.77594	0.654553	-0.121387	1	209600938	R	LOC642587	TSS1500	opensea
cg06496630	0.111791	0.828356	1.98813e-10	4.50734e-08	0.896874	0.785082	-0.111791	15	43941061	F	CATSPER2	TSS1500	island	chr15:43940866-43941702	rs186311771
cg17012573	0.141682	0.755748	2.04523e-10	4.60305e-08	0.842586	0.700903	-0.141682	2	131678812	R	ARHGEF4	5'UTR	opensea		rs551795416
cg26042490	0.10173	0.791332	2.19891e-10	4.83219e-08	0.853682	0.751952	-0.10173	8	143869328	R	LY6D	TSS1500	opensea		rs28699590;rs376777831
cg05394419	0.126502	0.745593	2.21036e-10	4.8503e-08	0.823126	0.696625	-0.126502	3	51519210	F	VPRBP	5'UTR	opensea		rs568552654;rs536081017
cg24000816	0.138703	0.715931	2.2262e-10	4.87296e-08	0.800943	0.66224	-0.138703	X	69501942	R	RAB41	TSS200	opensea
cg15118519	0.149418	0.633008	2.24451e-10	4.901e-08	0.724587	0.575169	-0.149418	1	26699617	R	ZNF683	TSS1500	opensea
cg22064129	0.120579	0.829497	2.34908e-10	5.075e-08	0.9034	0.782821	-0.120579	18	43194482	F	SLC14A2	TSS1500	opensea		rs578085332;rs117372777
cg24282958	0.10681	0.774457	2.38298e-10	5.12914e-08	0.839922	0.733112	-0.10681	3	42131915	R	TRAK1	TSS1500	opensea		rs142853329;rs561509693
cg16389027	0.103366	0.840797	2.40116e-10	5.15651e-08	0.90415	0.800785	-0.103366	5	137056645	R	KLHL3	5'UTR	opensea		rs139016226
cg02562693	0.147656	0.784909	2.4049e-10	5.1616e-08	0.875408	0.727752	-0.147656	X	146271794	R	MIR513C	TSS1500	opensea
cg00155676	0.144157	0.741922	2.70107e-10	5.63852e-08	0.830277	0.68612	-0.144157	1	247714998	F	GCSAML	5'UTR	opensea		rs78765393;rs543851233
cg13665852	0.110921	0.797976	2.88093e-10	5.92547e-08	0.86596	0.755038	-0.110921	10	13146898	R	OPTN	5'UTR	opensea		rs570216241;rs191813146;rs150392555;rs138434140;rs143910840;rs554663920;rs182785881;rs115372868
cg02685945	0.110847	0.771194	3.03902e-10	6.15664e-08	0.839133	0.728286	-0.110847	6	22570146	R	HDGFL1	1stExon	island	chr6:22569584-22570705	rs200898570
cg04497927	0.114754	0.851823	3.08123e-10	6.22044e-08	0.922156	0.807402	-0.114754	16	84225080	R	ADAD2	1stExon	island	chr16:84224731-84225085	rs537718186
cg12497171	0.219854	0.598967	3.37927e-10	6.66e-08	0.733716	0.513863	-0.219854	19	44763334	R	ZNF233	TSS1500	shore	chr19:44763978-44764312	rs572477880
cg15632227	0.112763	0.745384	3.61329e-10	6.99579e-08	0.814497	0.701734	-0.112763	17	77224292	F	HRNBP3	5'UTR	opensea		rs547020267;rs35418850;rs4789959;rs555675588;rs375110558;rs76920688;rs144214493
cg26214765	0.17127	0.5954	3.65077e-10	7.05324e-08	0.700372	0.529102	-0.17127	6	166797748	R	BRP44L	TSS1500	shore	chr6:166795368-166797301	rs570303121;rs537277709;rs371590730
cg10017641	0.136606	0.719957	3.72429e-10	7.16227e-08	0.803683	0.667078	-0.136606	1	203606297	R	ATP2B4	5'UTR	opensea
cg06928346	0.103077	0.402597	3.78396e-10	7.24748e-08	0.465773	0.362696	-0.103077	12	12849096	F	GPR19	1stExon	island	chr12:12849067-12849270	rs192430228;rs562520673;rs530251738;rs548691262
cg17428896	0.114074	0.809847	3.84468e-10	7.33399e-08	0.879764	0.76569	-0.114074	10	29938708	F	SVIL	5'UTR	opensea
cg00665045	0.114519	0.813014	4.03097e-10	7.60668e-08	0.883203	0.768685	-0.114519	13	106158958	F	DAOA-AS1	TSS1500	opensea		rs551547792;rs570257562
cg05820281	0.128766	0.762087	4.0448e-10	7.62902e-08	0.841008	0.712242	-0.128766	3	150422918	F	ERICH6	TSS1500	shore	chr3:150421183-150421879	rs577072945;rs545414013
cg15178610	0.140696	0.744842	4.07402e-10	7.67832e-08	0.831075	0.69038	-0.140696	1	185033187	F	RNF2	5'UTR	opensea
cg15972191	0.105063	0.787604	4.13213e-10	7.75106e-08	0.851997	0.746934	-0.105063	16	28504632	F	CLN3	TSS1500	shore	chr16:28502813-28503491	rs566012566
cg16098287	0.147107	0.678738	4.22272e-10	7.87991e-08	0.7689	0.621793	-0.147107	22	30277924	F	MTMR3	TSS1500	shore	chr22:30278978-30279858	rs535997483;rs548090517
cg08712572	0.119935	0.698416	4.24101e-10	7.9014e-08	0.771924	0.651989	-0.119935	1	205291974	R	NUAK2	TSS1500	shore	chr1:205290232-205291035
cg06056170	0.109791	0.855664	4.44071e-10	8.19283e-08	0.922955	0.813164	-0.109791	3	101565937	R	NFKBIZ	5'UTR	shelf	chr3:101568107-101569046
cg23971362	0.117405	0.668271	4.4483e-10	8.20142e-08	0.740229	0.622824	-0.117405	12	122666672	R	LRRC43	5'UTR	shore	chr12:122667648-122668038
cg14554776	0.121535	0.708314	4.98724e-10	8.93742e-08	0.782804	0.661268	-0.121535	19	35772657	F	HAMP	TSS1500	shelf	chr19:35769543-35770197	rs577640845
cg16106179	0.124602	0.699118	5.3218e-10	9.36134e-08	0.775487	0.650886	-0.124602	20	57263530	R	NPEPL1	TSS1500	shelf	chr20:57267527-57268420	rs117535594;rs149675032
cg00781795	0.101915	0.810251	5.4073e-10	9.46159e-08	0.872715	0.7708	-0.101915	18	55815677	F	NEDD4L	5'UTR	opensea		rs547446510;rs149121253
cg11315168	0.122196	0.753178	5.53256e-10	9.63327e-08	0.828073	0.705876	-0.122196	7	129905368	F	CPA2	TSS1500	opensea		rs530887356
cg04202122	0.127537	0.790493	5.65741e-10	9.79192e-08	0.86866	0.741124	-0.127537	2	29116540	R	WDR43	TSS1500	shore	chr2:29117366-29118025	rs574359521
cg01495834	0.18919	0.681833	5.89598e-10	1.01167e-07	0.797789	0.608598	-0.18919	5	125965934	R	TEX43	TSS1500	opensea		rs549758494
cg23193712	0.12185	0.81109	6.17429e-10	1.04775e-07	0.885773	0.763923	-0.12185	1	150781813	R	CTSK	TSS1500	opensea
cg01388988	0.116268	0.805699	6.69914e-10	1.11796e-07	0.87696	0.760692	-0.116268	1	4472067	R	LOC284661	TSS200	opensea		rs571066803;rs659514;rs374203979;rs186736857;rs147482787;rs555463242
cg17402252	0.156389	0.689123	6.70336e-10	1.11809e-07	0.784974	0.628585	-0.156389	4	83923217	F	LIN54	5'UTR	opensea		rs187845721
cg13550546	0.151886	0.700123	6.90765e-10	1.14315e-07	0.793214	0.641328	-0.151886	12	117747991	F	NOS1	TSS1500	opensea		rs77889924;rs552310463;rs12824048
cg03778373	0.125883	0.763126	6.94584e-10	1.1472e-07	0.84028	0.714397	-0.125883	5	37378360	F	WDR70	TSS1500	shore	chr5:37379266-37379656
cg12216772	0.197961	0.707883	6.94938e-10	1.14754e-07	0.829214	0.631253	-0.197961	10	46164062	R	ANUBL1	5'UTR	shelf	chr10:46167677-46168642	rs191140838;rs182198317;rs554465990
cg00072407	0.106894	0.738591	7.00916e-10	1.1539e-07	0.804107	0.697213	-0.106894	19	12887524	F	HOOK2	TSS1500	shore	chr19:12889083-12889343	rs576427188;rs544031507
cg20829211	0.134862	0.751304	7.06092e-10	1.16037e-07	0.833961	0.699099	-0.134862	7	93535731	R	GNGT1	TSS200	opensea		rs558030488
cg19547826	0.128148	0.789322	7.07305e-10	1.16114e-07	0.867864	0.739716	-0.128148	1	31533471	R	PUM1	5'UTR	opensea		rs570146196;rs529390367
cg01597329	0.125616	0.738278	7.10999e-10	1.16615e-07	0.815268	0.689652	-0.125616	19	5021201	F	KDM4B	5'UTR	opensea		rs533870334
cg18002751	0.103697	0.828198	7.25451e-10	1.1833e-07	0.891754	0.788057	-0.103697	6	71136714	F	FAM135A	5'UTR	opensea		rs188704344;rs539624503
cg26286479	0.15057	0.874281	7.3635e-10	1.19655e-07	0.966566	0.815996	-0.15057	12	69924501	F	FRS2	5'UTR	opensea		rs571096871
cg20948377	0.136158	0.770121	7.42521e-10	1.20372e-07	0.853572	0.717415	-0.136158	2	86251134	F	LOC90784	TSS200	opensea		rs6707736;rs143465128
cg26673151	0.140689	0.779369	7.76843e-10	1.24598e-07	0.865598	0.724908	-0.140689	17	37887607	F	C17orf37	TSS1500	shore	chr17:37886455-37887010	rs553133485;rs139233737
cg09143779	0.123357	0.742029	8.07846e-10	1.28343e-07	0.817635	0.694278	-0.123357	6	116707933	R	DSE	5'UTR	opensea		rs80333854
cg08752110	0.146061	0.849554	9.36358e-10	1.43357e-07	0.939075	0.793014	-0.146061	10	49483687	F	FRMPD2	TSS1500	opensea		rs555840561;rs574069171;rs534985866;rs75024377;rs578238988
cg24781100	0.107145	0.729666	9.69157e-10	1.476e-07	0.795335	0.68819	-0.107145	12	101988099	R	MYBPC1	TSS1500	opensea
cg02761778	0.153497	0.754603	1.02003e-09	1.53337e-07	0.848682	0.695185	-0.153497	16	69643871	F	NFAT5	5'UTR	opensea		rs559512776;rs10599522
cg09856869	0.124287	0.630838	1.0205e-09	1.53353e-07	0.707014	0.582727	-0.124287	1	33286822	F	S100PBP	5'UTR	shelf	chr1:33282675-33283906	rs556963103;rs191299781
cg24056123	0.104261	0.846026	1.07283e-09	1.59684e-07	0.909928	0.805667	-0.104261	13	24889485	R	C1QTNF9	5'UTR	opensea
cg16437134	0.142833	0.704718	1.07414e-09	1.59816e-07	0.792261	0.649428	-0.142833	13	30170844	F	SLC7A1	TSS1500	shore	chr13:30168901-30170246	rs560515201
cg08571238	0.124279	0.77224	1.17798e-09	1.71248e-07	0.848411	0.724132	-0.124279	11	9860608	F	LOC101928008	TSS200	opensea		rs530840335;rs73416199
cg01709096	0.153699	0.693184	1.19854e-09	1.73625e-07	0.787386	0.633687	-0.153699	1	16087977	R	FBLIM1	5'UTR	shelf	chr1:16085147-16085862	rs56053447
cg19760325	0.113104	0.834167	1.28882e-09	1.83959e-07	0.903489	0.790385	-0.113104	8	81923652	R	PAG1	5'UTR	opensea		rs116429915
cg14522647	0.101868	0.678506	1.35216e-09	1.90693e-07	0.740941	0.639073	-0.101868	11	66382677	F	RBM14	TSS1500	shore	chr11:66383571-66385047	rs147203460;rs531938753
cg11521436	0.138744	0.710811	1.39184e-09	1.94939e-07	0.795847	0.657103	-0.138744	4	40068229	F	N4BP2	5'UTR	opensea		rs547419510;rs537304843
cg08057038	0.118503	0.492697	1.45185e-09	2.014e-07	0.565328	0.446825	-0.118503	11	626128	R	MUPCDH	TSS1500	shore	chr11:626728-628037	rs553579520;rs543880609
cg01954686	0.125174	0.738646	1.61489e-09	2.18685e-07	0.815365	0.690192	-0.125174	7	150885654	F	ASB10	TSS1500	opensea
cg01309418	0.180919	0.738065	1.65557e-09	2.22781e-07	0.848951	0.668032	-0.180919	6	111278585	F	GTF3C6	TSS1500	shore	chr6:111279644-111280210	rs186237522;rs199532021
cg26506792	0.151584	0.729464	1.68658e-09	2.25705e-07	0.82237	0.670786	-0.151584	21	38359899	F	HLCS	5'UTR	shelf	chr21:38362015-38362868	rs545275021;rs564982861
cg13709876	0.12879	0.719693	1.75305e-09	2.32702e-07	0.798629	0.669839	-0.12879	2	48794821	F	STON1-GTF2A1L	TSS1500	opensea		rs545668155;rs557336384;rs139823119
cg11782684	0.12062	0.612458	1.76427e-09	2.33739e-07	0.686387	0.565767	-0.12062	12	65015486	R	MIR548C	TSS1500	opensea		rs148413461;rs183627952
cg21757872	0.10137	0.730227	1.77783e-09	2.34873e-07	0.792357	0.690988	-0.10137	12	107974453	R	BTBD11	TSS200	shore	chr12:107974842-107975305
cg06412409	0.109404	0.750624	1.80777e-09	2.37667e-07	0.817678	0.708274	-0.109404	21	43426532	R	ZNF295	5'UTR	shelf	chr21:43429279-43431489	rs536399893
cg01168822	0.142338	0.705551	1.96812e-09	2.54317e-07	0.79279	0.650452	-0.142338	6	33334703	R	LYPLA2P1	TSS1500	opensea		rs566189113
cg19183454	0.123546	0.7703	2.0296e-09	2.60965e-07	0.846021	0.722476	-0.123546	1	10358951	R	RNU6-2	TSS200	opensea		rs541745737;rs182642051;rs530215833
cg04070810	0.115527	0.778368	2.08642e-09	2.66726e-07	0.849175	0.733648	-0.115527	15	66526518	F	MEGF11	5'UTR	opensea		rs532666836;rs546492125;rs144104217
cg13472369	0.129076	0.694261	2.12098e-09	2.70067e-07	0.773372	0.644296	-0.129076	19	57678865	F	DUXA	TSS200	opensea		rs563576065;rs370378600;rs549453690
cg19120943	0.134688	0.731544	2.14855e-09	2.72821e-07	0.814095	0.679407	-0.134688	2	113304419	F	POLR1B	5'UTR	opensea		rs544810776;rs558181186
cg04818199	0.130027	0.551895	2.19597e-09	2.77441e-07	0.631589	0.501562	-0.130027	1	41667651	R	SCMH1	5'UTR	opensea		rs528223564;rs74459883
cg00500027	0.130371	0.787986	2.20809e-09	2.78786e-07	0.867891	0.73752	-0.130371	2	26701355	R	OTOF	TSS1500	opensea		rs6547049
cg21381136	0.124643	0.768924	2.20899e-09	2.78808e-07	0.845318	0.720676	-0.124643	1	8445818	R	RERE	5'UTR	opensea		rs188448963
cg20925075	0.13622	0.754216	2.24216e-09	2.81803e-07	0.837706	0.701486	-0.13622	11	66515238	F	C11orf80	5'UTR	shelf	chr11:66511803-66512719	rs554741223
cg10420783	0.106201	0.774663	2.263e-09	2.83914e-07	0.839754	0.733552	-0.106201	21	30516610	F	MAP3K7CL	TSS1500	opensea		rs146233012;rs574385702;rs543349172
cg05724197	0.102066	0.814217	2.28361e-09	2.85739e-07	0.876774	0.774708	-0.102066	16	57406044	F	CX3CL1	TSS1500	opensea		rs528781772;rs547358219;rs568060181;rs535436532
cg19702314	0.118339	0.693616	2.33444e-09	2.90653e-07	0.766146	0.647807	-0.118339	20	491098	F	CSNK2A1	5'UTR	opensea		rs527411404;rs547161785
cg10426105	0.121608	0.632358	2.34066e-09	2.91187e-07	0.706892	0.585284	-0.121608	17	75400173	R	SEPT9	TSS1500	shore	chr17:75398284-75398527	rs534123259;rs554386672;rs149450704;rs2411110;rs143889013
cg22365276	0.102709	0.787713	2.45077e-09	3.0185e-07	0.850664	0.747955	-0.102709	15	60688622	R	ANXA2	5'UTR	shore	chr15:60689749-60690430	rs542149824
cg04669894	0.104054	0.730622	2.53495e-09	3.09942e-07	0.794397	0.690343	-0.104054	7	72993765	R	TBL2	TSS1500	shore	chr7:72992434-72993397
cg12358298	0.111581	0.733294	2.54139e-09	3.1057e-07	0.801682	0.690101	-0.111581	18	29597478	F	RNF125	TSS1500	shore	chr18:29598566-29599460	rs542564871
cg08411094	0.153989	0.831601	2.56893e-09	3.13082e-07	0.925982	0.771993	-0.153989	12	12916279	R	MIR613	TSS1500	opensea		rs532642018;rs182423824
cg18035606	0.100358	0.811338	2.70868e-09	3.26163e-07	0.872848	0.77249	-0.100358	X	124453927	R	LOC100129520	TSS200	island	chrX:124453902-124454150
cg18690833	0.156905	0.688552	2.75842e-09	3.31148e-07	0.784719	0.627815	-0.156905	20	13972022	R	SEL1L2	TSS1500	shelf	chr20:13975768-13976287	rs542145325;rs562446578;rs575747704
cg17811578	0.123601	0.877023	2.89827e-09	3.43565e-07	0.952778	0.829177	-0.123601	7	26441675	R	LOC441204	TSS1500	shelf	chr7:26437727-26438715	rs184805582;rs187709722
cg11873112	0.10646	0.804307	2.95045e-09	3.48165e-07	0.869557	0.763097	-0.10646	19	48060294	F	ZNF541	TSS1500	opensea		rs542894737;rs150138964
cg21648425	0.10651	0.738593	2.99751e-09	3.5267e-07	0.803873	0.697363	-0.10651	2	87019192	F	CD8A	5'UTR	shore	chr2:87015974-87018182	rs36226881
cg00150128	0.101464	0.695057	3.12721e-09	3.64407e-07	0.757245	0.655781	-0.101464	17	75999923	F	TNRC6C	TSS1500	opensea		rs547610401;rs139785939
cg22116100	0.104753	0.76192	3.23672e-09	3.73543e-07	0.826124	0.721371	-0.104753	21	40811116	F	LCA5L	5'UTR	opensea		rs543407372;rs563295314
cg02144050	0.106431	0.782869	3.53741e-09	4.00638e-07	0.848101	0.74167	-0.106431	X	48397520	R	TBC1D25	TSS1500	shore	chrX:48397759-48398529
cg03161223	0.143586	0.765794	3.5782e-09	4.04106e-07	0.853799	0.710213	-0.143586	17	74050670	R	SRP68	TSS1500	opensea		rs182757744
cg09535795	0.11939	0.681078	3.6699e-09	4.11934e-07	0.754252	0.634862	-0.11939	20	5102373	R	PCNA	5'UTR	shore	chr20:5099993-5100866	rs559752760;rs6116655
cg15613404	0.105452	0.748058	3.67105e-09	4.12002e-07	0.812689	0.707238	-0.105452	6	116602152	F	TSPYL1	TSS1500	shore	chr6:116600494-116601174	rs189753352
cg09228401	0.121329	0.760651	3.82065e-09	4.25356e-07	0.835014	0.713685	-0.121329	10	69809616	F	HERC4	5'UTR	opensea		rs138043413;rs527661644
cg18529251	0.166097	0.550453	3.91103e-09	4.33838e-07	0.652254	0.486157	-0.166097	17	37411834	R	LOC90110	TSS1500	opensea		rs184969222;rs570972944;rs190767888;rs113341041;rs180784634
cg03031322	0.175411	0.65058	3.93991e-09	4.35952e-07	0.75809	0.582679	-0.175411	3	121286354	F	ARGFX	TSS1500	opensea
cg24436207	0.115305	0.796017	3.97525e-09	4.38961e-07	0.866688	0.751383	-0.115305	22	25170858	R	PIWIL3	TSS200	opensea		rs531054285;rs2877250
cg06513244	0.111025	0.765586	4.10208e-09	4.50003e-07	0.833634	0.722609	-0.111025	8	95954357	R	TP53INP1	5'UTR	opensea		rs186837238;rs552955272;rs562825916;rs542115261
cg20036711	0.100827	0.808045	4.37214e-09	4.73028e-07	0.869842	0.769015	-0.100827	13	21622707	R	LATS2	5'UTR	opensea		rs554533135;rs576206566
cg11824509	0.104529	0.800333	4.42239e-09	4.77369e-07	0.864399	0.759871	-0.104529	10	81837609	F	C10orf57	TSS1500	shore	chr10:81838359-81839078
cg21175505	0.123836	0.798882	4.53637e-09	4.87611e-07	0.874782	0.750946	-0.123836	15	90894206	F	ZNF774	TSS1500	shore	chr15:90895472-90895990	rs567361210;rs143700795;rs75444304;rs148123792
cg17510987	0.114387	0.716499	4.863e-09	5.13689e-07	0.786607	0.67222	-0.114387	19	1883657	F	FAM108A1	5'UTR	shore	chr19:1884768-1885608	rs576384178;rs543804204
cg13728039	0.102516	0.892142	4.90516e-09	5.1726e-07	0.954974	0.852458	-0.102516	19	37647624	R	ZNF585A	5'UTR	opensea		rs553370980;rs544060338;rs113015250;rs199787764;rs575221644
cg07241951	0.112131	0.7696	4.95513e-09	5.21668e-07	0.838326	0.726194	-0.112131	9	28864834	F	MIR876	TSS1500	opensea		rs551604443
cg15031075	0.169013	0.674865	5.17592e-09	5.39643e-07	0.778453	0.60944	-0.169013	7	20335474	R	LOC101927769	TSS1500	opensea		rs193135685
cg05992347	0.141916	0.655055	5.87605e-09	5.97289e-07	0.742036	0.60012	-0.141916	16	33964783	F	MIR1826	TSS1500	island	chr16:33964362-33966423	rs71238437;rs72797497;rs79452638;rs77254383;rs78020758;rs571044319;rs537506265;rs74367111
cg25437757	0.185557	0.664986	5.97859e-09	6.05591e-07	0.778715	0.593157	-0.185557	8	42625222	F	CHRNA6	TSS1500	opensea		rs552264865;rs150626448;rs534553318
cg19074437	0.155822	0.601125	6.00376e-09	6.07488e-07	0.696629	0.540807	-0.155822	6	29396270	R	OR11A1	TSS1500	opensea		rs567560009
cg04589118	0.140356	0.677598	6.00753e-09	6.07707e-07	0.763623	0.623267	-0.140356	4	2848840	R	ADD1	5'UTR	shelf	chr4:2845031-2846258	rs369039326;rs535860948;rs188834189;rs566077316;rs535368241
cg10976426	0.102194	0.834884	6.40826e-09	6.40177e-07	0.897519	0.795325	-0.102194	13	103458346	F	BIVM	5'UTR	opensea		rs558537994
cg25137436	0.18177	0.430838	6.52978e-09	6.49137e-07	0.542245	0.360475	-0.18177	13	113299913	R	C13orf35	TSS1500	shelf	chr13:113303306-113303540	rs1315073;rs557261940
cg24069126	0.143101	0.744754	6.54295e-09	6.50276e-07	0.832461	0.68936	-0.143101	20	49157035	R	PTPN1	5'UTR	opensea		rs537302309;rs189910075;rs546690840
cg16804666	0.108427	0.803776	6.64784e-09	6.58186e-07	0.870232	0.761804	-0.108427	12	53567826	R	CSAD	5'UTR	opensea		rs543366373;rs565156375
cg22654980	0.109573	0.689606	6.82352e-09	6.72843e-07	0.756763	0.64719	-0.109573	8	11721826	R	CTSB	5'UTR	shelf	chr8:11725059-11725600	rs3104254
cg11209624	0.118515	0.771858	7.06753e-09	6.922e-07	0.844496	0.725981	-0.118515	9	131683857	F	PHYHD1	TSS1500	opensea
cg19503359	0.124792	0.739856	8.01428e-09	7.65358e-07	0.816341	0.69155	-0.124792	10	98679892	R	LCOR	5'UTR	opensea		rs577701404;rs545169724
cg20755681	0.172559	0.79632	9.0836e-09	8.45608e-07	0.902082	0.729523	-0.172559	9	100274478	R	TMOD1	5'UTR	opensea		rs10739428;rs566714491;rs148766668
cg11206334	0.106521	0.850097	9.21641e-09	8.55688e-07	0.915384	0.808864	-0.106521	17	26219603	F	LYRM9	5'UTR	shore	chr17:26219938-26220475	rs189923588
cg02043083	0.123544	0.445969	9.44644e-09	8.72305e-07	0.521689	0.398145	-0.123544	6	150070997	R	PCMT1	1stExon	island	chr6:150070513-150071285
cg03649060	0.105923	0.764212	9.60225e-09	8.83359e-07	0.829132	0.72321	-0.105923	19	11665451	R	ELOF1	5'UTR	opensea
cg11082630	0.155337	0.674906	9.80604e-09	8.98601e-07	0.770113	0.614776	-0.155337	X	21874300	R	YY2	TSS1500	island	chrX:21874261-21874825
cg12766975	0.104588	0.782155	1.00577e-08	9.16988e-07	0.846258	0.74167	-0.104588	1	209980186	R	IRF6	TSS1500	shore	chr1:209979316-209979666	rs6659549;rs116768872;rs554027290;rs369940511
cg00282877	0.173693	0.63352	1.01226e-08	9.21898e-07	0.739978	0.566284	-0.173693	10	135265980	R	LOC619207	TSS1500	opensea		rs555768807;rs575730638
cg16113721	0.152472	0.698048	1.06098e-08	9.56001e-07	0.791498	0.639027	-0.152472	16	67233002	R	ELMO3	TSS200	shore	chr16:67233032-67233862
cg25389187	0.130687	0.717932	1.08342e-08	9.71694e-07	0.798031	0.667344	-0.130687	4	153355136	R	FBXW7	5'UTR	opensea		rs577528717;rs544793749;rs563376443
cg16602927	0.104562	0.819673	1.19357e-08	1.04963e-06	0.88376	0.779197	-0.104562	4	77071152	F	NUP54	TSS1500	shore	chr4:77069066-77069672	rs58943792
cg02266849	0.152388	0.638555	1.30752e-08	1.12837e-06	0.731954	0.579566	-0.152388	19	17621073	R	PGLS	TSS1500	shore	chr19:17622317-17623316	rs542433105
cg05013825	0.111837	0.711544	1.31526e-08	1.13351e-06	0.78009	0.668252	-0.111837	14	76870341	F	ESRRB	5'UTR	opensea		rs567596255;rs182825224;rs548835464;rs565651151
cg25899756	0.104116	0.750271	1.3707e-08	1.17024e-06	0.814084	0.709968	-0.104116	X	102966150	R	TMEM31	5'UTR	opensea
cg10600242	0.112821	0.731193	1.37417e-08	1.17241e-06	0.800341	0.68752	-0.112821	19	54605460	F	OSCAR	TSS1500	shore	chr19:54605985-54606590	rs115032120
cg26654766	0.142823	0.661201	1.4105e-08	1.19785e-06	0.748738	0.605914	-0.142823	10	13343607	R	PHYH	TSS1500	shore	chr10:13344235-13344498	rs201419298
cg00456162	0.109023	0.805361	1.41573e-08	1.20108e-06	0.872182	0.763159	-0.109023	13	96706773	R	UGGT2	TSS1500	shore	chr13:96705229-96705909	rs527343573;rs541010899;rs563885300
cg04258637	0.105277	0.623641	1.45007e-08	1.22375e-06	0.688166	0.582889	-0.105277	8	100907546	F	COX6C	TSS1500	shore	chr8:100905657-100906003	rs531791571
cg00171459	0.118695	0.752024	1.46886e-08	1.23532e-06	0.824772	0.706078	-0.118695	7	5554215	F	FBXL18	TSS1500	shore	chr7:5553168-5553517	rs547576378;rs565991359
cg09431264	0.100494	0.727155	1.53164e-08	1.27526e-06	0.788748	0.688254	-0.100494	19	3707944	R	TJP3	TSS1500	opensea		rs558414228;rs575623877;rs114164422
cg15963484	0.135943	0.645251	1.60995e-08	1.32663e-06	0.728571	0.592627	-0.135943	7	108169980	F	PNPLA8	TSS1500	shelf	chr7:108166211-108167077	rs564947112;rs572168767;rs142650906;rs561047243;rs530042016
cg16193078	0.131509	0.805308	1.61789e-08	1.33172e-06	0.88591	0.754401	-0.131509	22	18603321	R	TUBA8	5'UTR	opensea		rs577522831;rs185399616
cg16421726	0.104082	0.81397	1.61829e-08	1.3319e-06	0.877762	0.77368	-0.104082	10	126629326	F	ZRANB1	TSS1500	opensea		rs564782988;rs576467897;rs142935917;rs562140262
cg17528967	0.104527	0.785623	1.63195e-08	1.34066e-06	0.849687	0.745161	-0.104527	17	42032747	F	PYY	5'UTR	shore	chr17:42030173-42030941	rs548912081;rs182335740
cg03962288	0.120338	0.633268	1.63435e-08	1.34233e-06	0.707024	0.586686	-0.120338	X	48769670	R	SLC35A2	TSS1500	shore	chrX:48768763-48769474	rs2238978
cg16907808	0.111167	0.736766	1.79995e-08	1.44855e-06	0.804901	0.693734	-0.111167	7	102678569	R	FBXL13	5'UTR	opensea		rs565112693;rs138586272
cg14392168	0.113313	0.590321	1.93225e-08	1.53037e-06	0.659771	0.546458	-0.113313	7	99766665	R	GAL3ST4	TSS1500	shelf	chr7:99768884-99769559	rs566429687;rs73397507
cg19212550	0.159953	0.596268	1.94142e-08	1.53619e-06	0.694303	0.53435	-0.159953	10	101767908	F	DNMBP	5'UTR	opensea		rs115351935;rs187185520
cg09007977	0.130578	0.732598	1.99205e-08	1.56974e-06	0.812629	0.682051	-0.130578	12	49464993	F	RHEBL1	TSS1500	shore	chr12:49463441-49463989
cg12492289	0.178505	0.610074	2.02838e-08	1.59256e-06	0.719481	0.540975	-0.178505	21	47269180	R	PCBP3	TSS1500	opensea		rs191145092;rs559838571
cg27177006	0.111218	0.722961	2.03951e-08	1.59921e-06	0.791127	0.679909	-0.111218	17	26635378	F	FLJ40504	TSS1500	shore	chr17:26633894-26634470	rs192368357
cg18363564	0.229792	0.579923	2.09113e-08	1.63155e-06	0.720763	0.490971	-0.229792	3	51861905	R	IQCF3	5'UTR	opensea		rs374322942;rs6788189
cg02301939	0.134356	0.602069	2.10819e-08	1.64181e-06	0.684416	0.55006	-0.134356	5	43477428	R	C5orf28	5'UTR	opensea
cg16311883	0.169774	0.602115	2.36431e-08	1.79422e-06	0.70617	0.536396	-0.169774	12	124481981	R	ZNF664	5'UTR	opensea		rs543205673
cg16368619	0.116908	0.789734	2.37255e-08	1.79785e-06	0.861387	0.744479	-0.116908	11	26352489	R	ANO3	TSS1500	shore	chr11:26353537-26353812	rs541071499
cg11711057	0.117808	0.784721	2.44728e-08	1.84293e-06	0.856926	0.739118	-0.117808	12	107974444	R	BTBD11	TSS200	shore	chr12:107974842-107975305
cg10140613	0.101675	0.786498	2.49124e-08	1.87156e-06	0.848815	0.74714	-0.101675	19	18198611	F	IL12RB1	TSS1500	opensea		rs183119410;rs188351237;rs192582009;rs377078676;rs184508279
cg01169979	0.116205	0.794798	2.80345e-08	2.05376e-06	0.86602	0.749816	-0.116205	12	133339662	F	ANKLE2	TSS1500	shore	chr12:133337981-133338989	rs72624267
cg18375105	0.10369	0.811449	2.82341e-08	2.06418e-06	0.875001	0.771311	-0.10369	15	90892805	R	GABARAPL3	TSS200	shelf	chr15:90895472-90895990	rs185847968;rs58858610;rs568005220
cg18793814	0.112716	0.797256	3.14919e-08	2.25666e-06	0.86634	0.753624	-0.112716	X	135382458	R	GPR112	TSS1500	island	chrX:135382457-135382676
cg08867767	0.120175	0.662601	3.15118e-08	2.25787e-06	0.736257	0.616082	-0.120175	1	39342651	R	GJA9	5'UTR	shelf	chr1:39338479-39339349
cg11438280	0.112451	0.734111	3.18167e-08	2.27411e-06	0.803033	0.690581	-0.112451	2	219586076	F	TTLL4	5'UTR	opensea		rs192593804;rs183357367
cg09537268	0.106349	0.656741	3.3113e-08	2.34697e-06	0.721923	0.615574	-0.106349	2	242244972	F	HDLBP	5'UTR	opensea		rs191229452;rs529704263;rs112446726;rs560395603
cg03921008	0.120585	0.760292	3.3859e-08	2.38662e-06	0.834199	0.713614	-0.120585	17	80692740	R	FN3K	TSS1500	shore	chr17:80693067-80693729	rs2264375
cg11456392	0.123677	0.668478	3.40986e-08	2.40127e-06	0.74428	0.620603	-0.123677	13	49019008	F	LPAR6	TSS200	opensea
cg21776091	0.116144	0.729137	3.41881e-08	2.40555e-06	0.800322	0.684179	-0.116144	22	21388575	R	MIR649	TSS200	shore	chr22:21386493-21387000	rs528660713;rs144512579
cg08029051	0.119165	0.761114	3.43957e-08	2.41588e-06	0.834151	0.714986	-0.119165	2	58291076	F	VRK2	5'UTR	opensea		rs533726300
cg00730348	0.101785	0.720553	3.44529e-08	2.41855e-06	0.782938	0.681153	-0.101785	13	51482465	F	RNASEH2B	TSS1500	shore	chr13:51483747-51484591	rs113694329
cg13317725	0.120394	0.735389	3.47702e-08	2.43765e-06	0.809179	0.688785	-0.120394	12	52281482	F	ANKRD33	TSS1500	opensea		rs192455062
cg04315682	0.130016	0.515751	3.65681e-08	2.53869e-06	0.595439	0.465423	-0.130016	1	153630147	R	SNAPIN	TSS1500	shore	chr1:153631065-153631369	rs66721814
cg01575450	0.128864	0.706754	3.73849e-08	2.58351e-06	0.785735	0.656871	-0.128864	2	190540690	F	ANKAR	TSS200	shore	chr2:190539026-190539533	rs2019099
cg01906032	0.158438	0.794948	3.88033e-08	2.66155e-06	0.892055	0.733617	-0.158438	2	38743425	F	LOC101929596	TSS1500	opensea		rs578141789;rs538308948;rs182235561
cg01518398	0.11236	0.549577	3.98823e-08	2.72115e-06	0.618443	0.506082	-0.11236	2	74406523	F	MOBKL1B	TSS1500	shore	chr2:74405352-74406164
cg20481419	0.126174	0.72787	4.0386e-08	2.75011e-06	0.805202	0.679029	-0.126174	12	79850430	F	MIR5692B	TSS1500	opensea		rs533739081
cg05002165	0.119211	0.596207	4.03949e-08	2.75046e-06	0.669272	0.550061	-0.119211	1	27813172	R	WASF2	5'UTR	shelf	chr1:27816342-27816853	rs111981963;rs142581833
cg09788524	0.130963	0.764367	4.04352e-08	2.75227e-06	0.844634	0.713672	-0.130963	19	19151601	F	ARMC6	5'UTR	opensea		rs533895722;rs545926288;rs551708873
cg10135817	0.143523	0.627506	4.15007e-08	2.80878e-06	0.715472	0.571949	-0.143523	7	2724929	R	AMZ1	5'UTR	shelf	chr7:2727682-2728392	rs551725694;rs112525827
cg10775350	0.104121	0.745043	4.67074e-08	3.08319e-06	0.808859	0.704738	-0.104121	19	6434233	F	SLC25A41	TSS1500	opensea		rs112031594;rs556103301;rs77032303
cg00235754	0.107195	0.825487	5.0324e-08	3.27297e-06	0.891188	0.783992	-0.107195	15	22904606	R	CYFIP1	5'UTR	opensea		rs557492908;rs369317070;rs539988106;rs73426852
cg18649503	0.101181	0.870741	6.30764e-08	3.92122e-06	0.932755	0.831574	-0.101181	6	28187510	F	LOC222699	TSS1500	shore	chr6:28186476-28186884	rs550384087
cg02409125	0.103089	0.713707	6.9288e-08	4.22727e-06	0.776891	0.673802	-0.103089	7	126889555	R	GRM8	5'UTR	shore	chr7:126891300-126894205	rs137907641;rs7777222;rs563421761
cg13244211	0.109338	0.774966	7.15067e-08	4.33846e-06	0.84198	0.732642	-0.109338	10	120820080	R	SNORA19	TSS1500	opensea		rs563065478;rs531965709
cg08830139	0.120119	0.66458	8.33592e-08	4.91451e-06	0.738201	0.618082	-0.120119	5	140013652	F	CD14	TSS1500	shore	chr5:140011482-140012739	rs563489396;rs5744452
cg23099740	0.120383	0.755927	8.64979e-08	5.05767e-06	0.82971	0.709327	-0.120383	14	23653553	R	SLC7A8	TSS1500	opensea		rs186790018;rs73600435
cg02216746	0.109189	0.651912	9.22288e-08	5.32714e-06	0.718834	0.609645	-0.109189	X	78425655	F	GPR174	TSS1500	opensea
cg22802174	0.128333	0.604349	9.86677e-08	5.62797e-06	0.683005	0.554672	-0.128333	1	40995949	R	ZNF684	TSS1500	shore	chr1:40997160-40997439	rs545138782
cg19194718	0.105171	0.741451	1.21363e-07	6.67526e-06	0.80591	0.70074	-0.105171	3	50350748	F	HYAL1	TSS1500	opensea		rs6790729
cg14817448	0.20275	0.630442	1.2141e-07	6.67738e-06	0.754708	0.551959	-0.20275	3	125069389	F	ZNF148	5'UTR	opensea		rs534844254;rs185162047;rs572072466;rs187440889
cg13004067	0.131605	0.810845	1.22481e-07	6.7289e-06	0.891507	0.759902	-0.131605	15	65811459	F	DPP8	TSS1500	shore	chr15:65809685-65810168	rs185626991
cg07172007	0.116737	0.772366	1.25338e-07	6.8569e-06	0.843915	0.727178	-0.116737	12	26133416	R	RASSF8	5'UTR	opensea
cg05271080	0.120536	0.64442	1.26525e-07	6.90634e-06	0.718297	0.597761	-0.120536	4	41986520	F	DCAF4L1	1stExon	shelf	chr4:41983922-41984183	rs532933768;rs571708530;rs540593442;rs560662961
cg02201565	0.107357	0.803652	1.27544e-07	6.94789e-06	0.869452	0.762094	-0.107357	1	28967358	F	TAF12	5'UTR	shelf	chr1:28969553-28969898
cg15661251	0.126854	0.596172	1.37377e-07	7.39214e-06	0.673922	0.547068	-0.126854	7	112427527	F	TMEM168	5'UTR	shelf	chr7:112429980-112430566	rs555138901;rs150486252
cg21581312	0.145676	0.722567	1.38096e-07	7.42356e-06	0.811852	0.666176	-0.145676	15	35529473	R	LOC723972	TSS200	opensea		rs183568393
cg24163448	0.210101	0.682966	1.40052e-07	7.50734e-06	0.811738	0.601636	-0.210101	9	79013444	R	RPSAP9	TSS200	shelf	chr9:79008637-79009762	rs537553217;rs61334567
cg18038361	0.111791	0.708492	1.40672e-07	7.53309e-06	0.777009	0.665218	-0.111791	18	29170604	R	TTR	TSS1500	opensea		rs529541396;rs541701722;rs548108543;rs566417693
cg26148072	0.103703	0.538769	1.43436e-07	7.64473e-06	0.602329	0.498626	-0.103703	12	3079447	R	TEAD4	5'UTR	opensea		rs567796769;rs530097602
cg24295963	0.103405	0.686264	1.50472e-07	7.94675e-06	0.749641	0.646236	-0.103405	6	35681420	R	FKBP5	5'UTR	opensea
cg00519320	0.132084	0.748785	1.5442e-07	8.10536e-06	0.829739	0.697656	-0.132084	16	75020429	F	WDR59	TSS1500	shore	chr16:75018396-75019245	rs569907668;rs529109205
cg14371649	0.123893	0.591001	1.61629e-07	8.41122e-06	0.666935	0.543042	-0.123893	9	32995965	R	APTX	5'UTR	opensea		rs10758177
cg16983788	0.157911	0.619066	1.75103e-07	8.97013e-06	0.71585	0.557939	-0.157911	3	179043854	R	ZNF639	5'UTR	shelf	chr3:179040466-179041632
cg14722402	0.113281	0.749547	1.78278e-07	9.08906e-06	0.818978	0.705697	-0.113281	3	186692377	R	ST6GAL1	5'UTR	opensea		rs182205292;rs533842578
cg02911802	0.108734	0.723628	2.12853e-07	1.0517e-05	0.790271	0.681538	-0.108734	12	112848658	F	RPL6	TSS1500	shore	chr12:112846955-112847200	rs376111385
cg24925698	0.102791	0.784609	2.20862e-07	1.08347e-05	0.84761	0.744819	-0.102791	X	48397615	R	TBC1D25	TSS1500	shore	chrX:48397759-48398529
cg01553946	0.166939	0.406262	2.35568e-07	1.14232e-05	0.508579	0.341641	-0.166939	5	149828936	F	RPS14	5'UTR	island	chr5:149828881-149829631	rs570380183;rs186325010;rs113584851
cg24523650	0.141839	0.640848	2.4273e-07	1.16964e-05	0.727781	0.585943	-0.141839	2	37381088	R	EIF2AK2	5'UTR	shelf	chr2:37383901-37384402	rs180720292;rs113207040
cg23410056	0.138396	0.629162	2.43231e-07	1.17157e-05	0.713986	0.57559	-0.138396	X	111624323	F	ZCCHC16	5'UTR	shore	chrX:111623831-111624042
cg21769444	0.139039	0.456201	2.75977e-07	1.29718e-05	0.541418	0.402379	-0.139039	6	34361405	F	NUDT3	TSS1500	shore	chr6:34359620-34360802	rs147025710;rs560690330;rs527988919;rs549620029
cg19863639	0.115192	0.705012	3.03587e-07	1.40067e-05	0.775613	0.660422	-0.115192	X	70332901	R	IL2RG	TSS1500	opensea
cg01307007	0.102239	0.77437	3.10476e-07	1.42707e-05	0.837032	0.734793	-0.102239	19	3522587	R	FZR1	TSS1500	opensea		rs139976530;rs145487632;rs544188593;rs147695345
cg15911493	0.10923	0.585859	3.12176e-07	1.43335e-05	0.652806	0.543576	-0.10923	14	31529383	R	AP4S1	5'UTR	opensea		rs540414075;rs561869832
cg21131402	0.105382	0.536068	3.13838e-07	1.43901e-05	0.600657	0.495274	-0.105382	12	88423891	F	C12orf50	TSS1500	opensea
cg13449535	0.10251	0.764256	3.17015e-07	1.45032e-05	0.827085	0.724575	-0.10251	1	1101348	R	MIR200B	TSS1500	shore	chr1:1098043-1100584	rs80296038;rs531459645
cg00106685	0.121114	0.712178	3.18859e-07	1.45664e-05	0.786409	0.665295	-0.121114	3	52720133	R	GNL3	1stExon	island	chr3:52719934-52720335	rs549660436;rs368025635
cg08904369	0.120241	0.640062	3.4806e-07	1.56419e-05	0.713758	0.593517	-0.120241	6	167704188	R	UNC93A	TSS1500	opensea		rs573381411
cg10476763	0.116024	0.776914	3.48191e-07	1.56449e-05	0.848026	0.732002	-0.116024	1	179753631	F	FAM163A	5'UTR	opensea		rs77932713
cg02957150	0.147415	0.375443	3.57051e-07	1.59689e-05	0.465794	0.318379	-0.147415	19	3986931	R	EEF2	TSS1500	shore	chr19:3984962-3985722	rs113262239
cg13949829	0.181568	0.616929	3.70373e-07	1.6441e-05	0.728213	0.546645	-0.181568	16	2141352	R	MIR1225	TSS1500	island	chr16:2139803-2142170	rs555178975;rs575010205;rs550308000;rs544116240;rs1184357;rs11862600
cg02319016	0.18792	0.789908	3.75107e-07	1.6613e-05	0.905085	0.717165	-0.18792	3	196469777	F	PAK2	5'UTR	shelf	chr3:196466585-196467353	rs575490423;rs542792477;rs560779947;rs528090398;rs539817619
cg11062168	0.130104	0.583598	3.82138e-07	1.68671e-05	0.663339	0.533235	-0.130104	15	35262789	F	AQR	TSS1500	shore	chr15:35261686-35262124	rs538341005;rs116244993;rs574876470;rs566845886;rs535870601
cg07173540	0.101248	0.716719	4.51875e-07	1.93103e-05	0.778774	0.677526	-0.101248	12	1107567	R	ERC1	5'UTR	opensea		rs149739621;rs73606369;rs375721723
cg02213234	0.10369	0.71892	4.52166e-07	1.93216e-05	0.782471	0.678782	-0.10369	16	72034457	R	PKD1L3	TSS1500	opensea
cg20458560	0.10192	0.763694	4.57263e-07	1.94953e-05	0.826161	0.724241	-0.10192	6	146283629	F	SHPRH	5'UTR	shore	chr6:146284795-146285701	rs542338176;rs557622011
cg26552913	0.161301	0.750138	4.647e-07	1.97299e-05	0.849	0.687699	-0.161301	6	143379006	F	AIG1	TSS1500	shelf	chr6:143381444-143381918
cg09470983	0.108315	0.499097	5.04579e-07	2.11129e-05	0.565484	0.457169	-0.108315	3	195805948	F	TFRC	5'UTR	shelf	chr3:195808278-195809219	rs181848424;rs138963064;rs142867778
cg06911507	0.11776	0.607923	5.6704e-07	2.3154e-05	0.680098	0.562338	-0.11776	9	111929754	F	FRRS1L	TSS200	shore	chr9:111929197-111929587	rs547224714
cg17052964	0.106511	0.581124	6.97837e-07	2.74054e-05	0.646404	0.539894	-0.106511	2	108602510	R	SLC5A7	TSS1500	shore	chr2:108602824-108603467	rs72933284;rs550630913
cg17181046	0.183243	0.581008	6.98952e-07	2.74344e-05	0.693318	0.510075	-0.183243	15	60920441	R	RORA	TSS1500	opensea		rs35784313;rs150968117;rs545851042
cg14868764	0.191438	0.387002	7.13355e-07	2.78852e-05	0.504335	0.312897	-0.191438	11	110584091	R	ARHGAP20	TSS1500	shore	chr11:110581839-110583883	rs542148990;rs563603193;rs530832791
cg12684744	0.124101	0.486985	7.71752e-07	2.97048e-05	0.563047	0.438946	-0.124101	5	179636617	F	RASGEF1C	TSS1500	shore	chr5:179634577-179634875	rs118067725;rs571868763;rs73811304;rs557302892
cg12762056	0.104845	0.723911	8.53781e-07	3.21905e-05	0.788171	0.683326	-0.104845	X	17759751	R	SCML1	5'UTR	shelf	chrX:17755053-17756648
cg27370248	0.150508	0.618472	9.2023e-07	3.41734e-05	0.710719	0.560211	-0.150508	15	55579397	F	RAB27A	5'UTR	shelf	chr15:55581772-55582571	rs189771064;rs146216383;rs558559943;rs35370574;rs398043327;rs544881657
cg05898482	0.144773	0.160256	1.05802e-06	3.81636e-05	0.248989	0.104215	-0.144773	7	152373203	F	XRCC2	1stExon	island	chr7:152372980-152373421	rs139350845;rs571503606;rs3218385;rs547538731;rs3218384;rs536769428
cg08596972	0.104401	0.793716	1.05884e-06	3.81896e-05	0.857703	0.753303	-0.104401	18	48572756	R	SMAD4	5'UTR	opensea		rs562187142
cg08090769	0.147053	0.495147	1.07636e-06	3.86906e-05	0.585276	0.438223	-0.147053	12	66582568	R	IRAK3	TSS1500	shore	chr12:66582695-66583345	rs181986289;rs576178535
cg21740964	0.140523	0.684316	1.11297e-06	3.97372e-05	0.770442	0.62992	-0.140523	6	3849331	R	FAM50B	TSS1500	island	chr6:3849271-3851048	rs2239713;rs543036035
cg02578944	0.119418	0.807033	1.11556e-06	3.98052e-05	0.880225	0.760807	-0.119418	6	28227392	F	NKAPL	1stExon	island	chr6:28226979-28227483	rs201721118;rs73402526;rs138481629;rs12000
cg10302336	0.125359	0.618993	1.13309e-06	4.03051e-05	0.695826	0.570467	-0.125359	1	64014601	F	DLEU2L	TSS200	opensea		rs74078259
cg02879554	0.176998	0.669315	1.20978e-06	4.24981e-05	0.777798	0.6008	-0.176998	16	2141451	R	MIR1225	TSS1500	island	chr16:2139803-2142170	rs528628882;rs547262346
cg16990280	0.168232	0.832504	1.35979e-06	4.66769e-05	0.935613	0.767381	-0.168232	1	1674679	F	SLC35E2	5'UTR	shelf	chr1:1676885-1678333	rs2377201;rs185991142
cg20357807	0.128827	0.645324	1.40745e-06	4.79942e-05	0.724282	0.595455	-0.128827	2	68591915	F	PLEK	TSS1500	opensea		rs185087865;rs147779259;rs7572216
cg05008661	0.100471	0.731457	1.40966e-06	4.80413e-05	0.793036	0.692565	-0.100471	13	53190269	R	HNRNPA1L2	TSS1500	shore	chr13:53191405-53191872	rs548047179
cg20489317	0.101523	0.697852	1.45035e-06	4.91076e-05	0.760076	0.658552	-0.101523	1	104111877	R	AMY2B	5'UTR	opensea		rs538992632;rs546579879
cg14538055	0.112994	0.174126	1.46967e-06	4.96316e-05	0.24338	0.130386	-0.112994	11	66035834	R	RAB1B	TSS1500	island	chr11:66035828-66036808
cg07441824	0.103423	0.650801	1.47298e-06	4.97209e-05	0.714189	0.610766	-0.103423	X	111623974	R	ZCCHC16	5'UTR	island	chrX:111623831-111624042
cg10198174	0.202593	0.68616	1.50289e-06	5.05217e-05	0.81033	0.607737	-0.202593	2	24331829	F	FAM228B	5'UTR	opensea		rs6545275
cg04314682	0.10643	0.668454	1.86682e-06	6.01076e-05	0.733685	0.627255	-0.10643	4	34041856	F	LOC101928622	TSS1500	opensea		rs562553858;rs189353840;rs559273548
cg00990358	0.105119	0.713751	2.04845e-06	6.47361e-05	0.778178	0.67306	-0.105119	1	40996360	R	ZNF684	TSS1500	shore	chr1:40997160-40997439
cg03384175	0.102788	0.654668	2.20196e-06	6.86218e-05	0.717667	0.614879	-0.102788	7	94286343	R	SGCE	TSS1500	island	chr7:94284858-94286527	rs570042232;rs185285769
cg25583174	0.115499	0.165637	2.22895e-06	6.9314e-05	0.236427	0.120928	-0.115499	4	123748386	F	FGF2	1stExon	island	chr4:123747740-123748980	rs113672587;rs113537066
cg17861477	0.109541	0.568926	2.2637e-06	7.01782e-05	0.636064	0.526523	-0.109541	1	7914143	R	UTS2	TSS1500	opensea		rs564612310
cg09504080	0.105837	0.210085	2.418e-06	7.39976e-05	0.274953	0.169116	-0.105837	11	43965126	F	LOC387763	1stExon	island	chr11:43963626-43966048
cg21849780	0.113741	0.770546	2.67727e-06	8.02081e-05	0.840258	0.726517	-0.113741	2	99226313	R	C2orf64	TSS1500	shore	chr2:99224681-99225322	rs112185117
cg00782174	0.175179	0.426498	3.1517e-06	9.14164e-05	0.533866	0.358687	-0.175179	19	47291626	R	SLC1A5	1stExon	island	chr19:47290585-47291983	rs545091181;rs564986912
cg09977288	0.108519	0.612192	3.2014e-06	9.24212e-05	0.678704	0.570185	-0.108519	12	14113460	R	GRIN2B	5'UTR	opensea		rs549450564;rs567846158
cg21570435	0.139436	0.402627	3.75308e-06	0.000104734	0.488087	0.348652	-0.139436	17	8842910	F	PIK3R5	5'UTR	opensea
cg15149117	0.117462	0.717155	4.12719e-06	0.000113115	0.789148	0.671687	-0.117462	11	5568008	R	OR52H1	TSS1500	opensea		rs577215854;rs145710266;rs553022000;rs368076954
cg09034774	0.119227	0.465808	4.85707e-06	0.000128897	0.538883	0.419656	-0.119227	4	165118922	F	ANP32C	TSS200	opensea		rs141461914;rs72987730
cg24751378	0.104842	0.751879	4.90203e-06	0.000129844	0.816137	0.711295	-0.104842	21	30396349	R	USP16	TSS1500	shore	chr21:30396848-30397410	rs555205342
cg27581762	0.10241	0.765345	4.99685e-06	0.000131818	0.828113	0.725703	-0.10241	17	41278563	F	BRCA1	TSS1500	shore	chr17:41278134-41278460	rs78350562;rs549384372
cg01390564	0.114279	0.540848	5.25625e-06	0.000137237	0.610889	0.496611	-0.114279	16	31162282	R	PRSS36	TSS1500	shelf	chr16:31159576-31160009	rs544066413;rs555764157;rs574310670;rs556443691
cg09977361	0.10091	0.345102	5.9096e-06	0.000150555	0.40695	0.30604	-0.10091	11	120008836	R	TRIM29	1stExon	shore	chr11:120008046-120008710	rs534684530;rs552794494;rs578092095
cg19568003	0.111252	0.737621	5.98035e-06	0.000151973	0.805808	0.694556	-0.111252	19	57742217	F	AURKC	TSS200	island	chr19:57741955-57742457	rs545588586;rs562482757;rs2302060;rs141304656
cg14083800	0.12245	0.706768	6.00593e-06	0.000152479	0.781818	0.659368	-0.12245	10	43903270	F	HNRNPF	5'UTR	island	chr10:43902580-43904792	rs559237021;rs567816924;rs144796019;rs547438974
cg02939139	0.137623	0.555198	6.03954e-06	0.000153188	0.639548	0.501924	-0.137623	12	113574204	R	RASAL1	TSS200	shore	chr12:113572977-113573758	rs528594253;rs540027180
cg08007986	0.108647	0.286091	6.26998e-06	0.000157829	0.352681	0.244034	-0.108647	9	37576030	F	FBXO10	5'UTR	island	chr9:37575918-37576445	rs538237957;rs114832234;rs186529132;rs540188029
cg15155707	0.100318	0.759754	6.57995e-06	0.000163753	0.821239	0.720921	-0.100318	7	150745955	F	ASIC3	5'UTR	shore	chr7:150746002-150746381	rs150091812;rs143427620;rs200391606;rs554289599;rs114314698
cg05338610	0.106277	0.789995	6.66695e-06	0.000165367	0.855132	0.748855	-0.106277	20	3775375	F	CDC25B	TSS1500	shore	chr20:3776198-3776419	rs78517638
cg01491219	0.222654	0.272215	6.8207e-06	0.000168306	0.408681	0.186027	-0.222654	1	220863513	R	C1orf115	TSS200	island	chr1:220863507-220864249	rs112913375;rs139837144;rs115104826
cg10199168	0.112944	0.724028	7.15001e-06	0.000174625	0.793251	0.680307	-0.112944	16	68014338	R	DPEP3	1stExon	island	chr16:68013967-68014545	rs372588067
cg15484923	0.124351	0.732141	8.25816e-06	0.000195744	0.808356	0.684005	-0.124351	3	12588356	F	MKRN2OS	TSS1500	opensea		rs373290386;rs554893198;rs13322614
cg12622172	0.131691	0.67912	8.59886e-06	0.000202011	0.759834	0.628143	-0.131691	1	144997832	F	PDE4DIP	TSS1500	opensea		rs78898521;rs587660828;rs1778617;rs587709900;rs587594319;rs587701017
cg12075776	0.113078	0.689258	8.66746e-06	0.000203211	0.758564	0.645486	-0.113078	7	86791468	R	DMTF1	5'UTR	opensea		rs535970301;rs141905252;rs573188907;rs545860119
cg09337230	0.100318	0.72694	8.97046e-06	0.00020883	0.788425	0.688107	-0.100318	3	184529396	R	VPS8	TSS1500	shore	chr3:184529812-184530255	rs548369558
cg01675512	0.114597	0.584773	9.12966e-06	0.000211687	0.65501	0.540412	-0.114597	11	118874608	F	RPL23AP64	TSS1500	opensea		rs113187465
cg01576519	0.126414	0.133276	1.02629e-05	0.000232186	0.210755	0.0843412	-0.126414	19	15236852	F	ILVBL	TSS1500	shore	chr19:15235912-15236631	rs187451643
cg16219283	0.105588	0.598482	1.19302e-05	0.000260819	0.663197	0.557609	-0.105588	6	31540002	F	LTA	TSS200	opensea
cg12953669	0.206057	0.262672	1.25784e-05	0.000271957	0.388965	0.182908	-0.206057	18	60988017	R	BCL2	TSS1500	island	chr18:60986621-60988286
cg01578341	0.119937	0.178665	1.4678e-05	0.000307049	0.252175	0.132238	-0.119937	15	82338527	F	MEX3B	TSS200	island	chr15:82335472-82339937	rs564129895
cg20805133	0.11063	0.51262	1.64331e-05	0.000335598	0.580425	0.469796	-0.11063	2	242802192	R	PDCD1	TSS1500	shelf	chr2:242805752-242806034	rs547305016;rs565820984
cg27216636	0.122027	0.393907	1.67748e-05	0.000341075	0.468698	0.346671	-0.122027	5	149339132	F	SLC26A2	TSS1500	shore	chr5:149339931-149340951
cg19808620	0.10336	0.366238	1.73479e-05	0.000350082	0.429588	0.326228	-0.10336	1	153514442	F	S100A5	TSS1500	opensea		rs192764306
cg18424208	0.11611	0.706341	1.79745e-05	0.000360032	0.777505	0.661395	-0.11611	5	149546337	R	CDX1	TSS200	island	chr5:149546027-149546988	rs563225527;rs530214083
cg24581462	0.152341	0.264525	2.02514e-05	0.000394894	0.357895	0.205554	-0.152341	8	38759627	R	PLEKHA2	5'UTR	shore	chr8:38758457-38759380	rs62503456;rs77741182
cg13573611	0.110441	0.477066	2.4094e-05	0.000451934	0.544756	0.434315	-0.110441	9	140336654	F	ENTPD8	TSS1500	shore	chr9:140335758-140336321	rs73668298
cg05666055	0.163517	0.145577	2.52873e-05	0.000469231	0.245798	0.0822802	-0.163517	12	25151353	F	C12orf77	TSS1500	opensea		rs187996641
cg14742937	0.12201	0.558235	3.21978e-05	0.000565559	0.633015	0.511005	-0.12201	8	39172097	F	ADAM5P	TSS200	opensea		rs181560673;rs559702453;rs528528172
cg15015917	0.100723	0.460386	3.28137e-05	0.000573945	0.522119	0.421397	-0.100723	19	39402823	R	CCER2	TSS200	opensea		rs188963565;rs569067567
cg03040848	0.1158	0.616207	3.43509e-05	0.00059511	0.687181	0.571381	-0.1158	16	88993053	R	CBFA2T3	5'UTR	shore	chr16:88994137-88994442	rs561504923;rs528593139;rs547049895
cg10454248	0.145251	0.122195	3.61795e-05	0.00061908	0.21122	0.0659686	-0.145251	13	51796265	F	FAM124A	TSS1500	shore	chr13:51796492-51796888	rs184951673
cg10636144	0.119517	0.532126	3.71443e-05	0.000632383	0.605378	0.485861	-0.119517	8	1455764	R	DLGAP2	5'UTR	opensea		rs11136403;rs546357858;rs559983300;rs528630743
cg25116191	0.11435	0.346413	3.79346e-05	0.000642801	0.416498	0.302148	-0.11435	3	38691506	F	SCN5A	TSS1500	island	chr3:38690409-38691513	rs41314781;rs41310237
cg21181453	0.110886	0.737228	3.88761e-05	0.000655201	0.805191	0.694305	-0.110886	9	130700954	R	DPM2	TSS200	shore	chr9:130699759-130700266
cg13829717	0.127536	0.772651	4.08101e-05	0.000679697	0.850818	0.723282	-0.127536	10	26741185	F	APBB1IP	5'UTR	opensea		rs544277769;rs2992263;rs76173675
cg14597739	0.107438	0.659744	4.13484e-05	0.000686352	0.725594	0.618155	-0.107438	6	31539998	F	LTA	TSS200	opensea
cg16071549	0.111971	0.286869	4.60107e-05	0.000744964	0.355496	0.243525	-0.111971	15	43810782	F	MAP1A	5'UTR	opensea		rs534970762;rs558207372
cg11561443	0.107213	0.0837991	5.74057e-05	0.000883296	0.14951	0.0422974	-0.107213	6	74171354	F	MTO1	TSS200	island	chr6:74171349-74171869	rs12198468
cg19461907	0.122066	0.645676	6.17173e-05	0.000933769	0.72049	0.598424	-0.122066	19	17336467	F	OCEL1	TSS1500	shore	chr19:17336906-17337868	rs569445749
cg21673175	0.180752	0.649286	6.25272e-05	0.000943213	0.76007	0.579317	-0.180752	2	132202532	F	LOC401010	TSS200	island	chr2:132202265-132203257	rs35386185;rs548378173;rs567493031;rs58765639;rs550101818;rs78352572
cg07198360	0.109885	0.65263	6.38202e-05	0.000958008	0.719979	0.610093	-0.109885	12	9821753	R	CLEC2D	TSS1500	opensea
cg20185525	0.104371	0.639254	7.62298e-05	0.00109788	0.703223	0.598852	-0.104371	17	41278712	R	BRCA1	TSS1500	shore	chr17:41278134-41278460	rs184220023
cg21999229	0.105926	0.606747	7.83507e-05	0.0011206	0.67167	0.565744	-0.105926	6	31540014	F	LTA	TSS200	opensea		rs551754307
cg19951006	0.104937	0.457725	8.17344e-05	0.00115855	0.522041	0.417104	-0.104937	12	56732615	F	IL23A	TSS200	opensea		rs542032939;rs59094153
cg01253545	0.103236	0.0815524	8.28564e-05	0.0011702	0.144826	0.0415902	-0.103236	22	31556314	R	RNF185	5'UTR	island	chr22:31556124-31556466
cg02781074	0.119929	0.616591	8.6642e-05	0.00120968	0.690096	0.570167	-0.119929	13	101241206	F	GGACT	TSS200	island	chr13:101240689-101241226
cg16006004	0.143778	0.591724	8.72639e-05	0.00121614	0.679846	0.536068	-0.143778	17	41278241	F	BRCA1	TSS1500	island	chr17:41278134-41278460	rs553346156;rs571745729
cg24309739	0.113979	0.654918	9.35523e-05	0.0012836	0.724777	0.610798	-0.113979	4	164088478	F	NAF1	TSS1500	shore	chr4:164087461-164088146	rs575403935;rs544385289
cg27298252	0.153827	0.522019	9.4134e-05	0.00128942	0.6163	0.462474	-0.153827	1	24645380	F	GRHL3	TSS1500	shelf	chr1:24648202-24648985	rs112125182
cg06114320	0.101159	0.379901	9.63347e-05	0.0013124	0.441901	0.340742	-0.101159	2	10470282	R	HPCAL1	TSS200	opensea		rs112259772;rs145434159
cg18749651	0.101746	0.642598	9.79916e-05	0.00132952	0.704959	0.603213	-0.101746	6	90983935	R	BACH2	5'UTR	opensea		rs536300116;rs150123423
cg15458936	0.10711	0.387407	9.82074e-05	0.00133201	0.453055	0.345945	-0.10711	X	17879428	R	RAI2	TSS1500	island	chrX:17879219-17879702
cg06101851	0.100843	0.599141	9.83605e-05	0.00133347	0.660948	0.560105	-0.100843	14	104394785	R	TDRD9	TSS200	island	chr14:104394529-104395234	rs530246903;rs113496080
cg26451735	0.100106	0.552735	0.000111524	0.00146597	0.61409	0.513984	-0.100106	15	74494900	F	STRA6	5'UTR	opensea		rs138904369;rs529887323;rs11639369;rs537974984
cg18139462	0.112065	0.264994	0.000119359	0.00154305	0.333678	0.221614	-0.112065	19	36249212	F	HSPB6	TSS1500	island	chr19:36248979-36249307	rs536008462;rs548356020
cg23203809	0.104408	0.144333	0.000127018	0.00161686	0.208325	0.103917	-0.104408	14	81686857	F	GTF2A1	5'UTR	island	chr14:81686385-81687885	rs557083528;rs575294057
cg24779990	0.10616	0.122157	0.000127183	0.00161852	0.187222	0.0810626	-0.10616	5	42425014	R	GHR	TSS200	island	chr5:42424338-42425047	rs564325187;rs531659266;rs150771421
cg12140830	0.116576	0.656759	0.000135656	0.00169877	0.728209	0.611632	-0.116576	10	111770192	F	ADD3	5'UTR	shore	chr10:111767087-111768355	rs117790614;rs556705634
cg00480768	0.127868	0.138088	0.000137371	0.00171483	0.216459	0.0885911	-0.127868	5	111093911	F	NREP	5'UTR	island	chr5:111093438-111093980	rs575757274
cg01341486	0.100298	0.6179	0.000138738	0.00172719	0.679373	0.579075	-0.100298	3	188107889	F	LPP	5'UTR	opensea		rs113265835;rs567689787;rs536641513;rs143390978;rs572180866;rs539075191
cg00230895	0.11062	0.181192	0.000142579	0.00176347	0.248992	0.138371	-0.11062	2	197792303	R	PGAP1	TSS1500	shore	chr2:197791747-197792007
cg01551315	0.127602	0.766094	0.000144526	0.00178175	0.844301	0.7167	-0.127602	5	156486422	R	HAVCR1	TSS1500	opensea		rs34789219;rs41297579;rs568698486;rs566435490
cg10759796	0.110855	0.444078	0.00015856	0.00191081	0.512021	0.401166	-0.110855	2	42802828	R	MTA3	5'UTR	opensea		rs528903000;rs548620431;rs559031694;rs146535845
cg16074739	0.152178	0.68284	0.00015857	0.00191088	0.77611	0.623932	-0.152178	8	17580549	F	MTUS1	TSS1500	opensea
cg17589302	0.105342	0.58086	0.000167357	0.00199009	0.645424	0.540082	-0.105342	10	62673365	R	RHOBTB1	5'UTR	opensea		rs74616145
cg14785464	0.171755	0.381179	0.000189501	0.00218463	0.486449	0.314693	-0.171755	21	38362725	F	HLCS	TSS200	island	chr21:38362015-38362868	rs140483206;rs576585876
cg07312150	0.108694	0.641435	0.000191482	0.00220186	0.708054	0.59936	-0.108694	11	61585346	R	FADS1	TSS1500	shore	chr11:61582573-61584728	rs571121256;rs533731789;rs554021802
cg08823985	0.179084	0.431405	0.000195167	0.00223329	0.541166	0.362082	-0.179084	6	137366545	R	IL20RA	TSS1500	shore	chr6:137365299-137366126	rs80262285;rs376994028
cg14053955	0.112152	0.58528	0.000204886	0.00231673	0.654018	0.541867	-0.112152	6	108053690	R	SCML4	TSS200	opensea		rs184740064
cg01268906	0.113377	0.795096	0.000209375	0.00235514	0.864585	0.751208	-0.113377	22	50274020	R	ZBED4	5'UTR	opensea		rs565862151;rs184769288
cg02549973	0.114852	0.636205	0.000234511	0.00256189	0.706598	0.591746	-0.114852	19	1076202	R	HMHA1	TSS1500	shore	chr19:1074726-1075071	rs531484906;rs141101511;rs569146860
cg00366813	0.108944	0.213662	0.000247096	0.00266424	0.280434	0.17149	-0.108944	2	172290123	R	DCAF17	TSS1500	shore	chr2:172290364-172291201	rs374882763;rs574531711;rs535742583;rs547443043;rs572261839
cg22382021	0.11077	0.55231	0.000315119	0.0031922	0.620201	0.509431	-0.11077	8	145755756	R	MGC70857	TSS1500	island	chr8:145751955-145756326	rs190879743;rs535471095;rs557280896
cg16909374	0.126926	0.549227	0.00033037	0.0033074	0.62702	0.500094	-0.126926	9	136445379	F	FAM163B	TSS200	shore	chr9:136444127-136444604
cg21335325	0.101633	0.65105	0.000331547	0.00331654	0.713341	0.611708	-0.101633	6	90790719	R	BACH2	5'UTR	opensea		rs181093029;rs546249168
cg16691888	0.143994	0.144612	0.000366167	0.00357195	0.232866	0.0888723	-0.143994	2	170219230	F	LRP2	TSS200	shore	chr2:170220772-170221114	rs111670283
cg20874819	0.111723	0.682693	0.000377874	0.00365773	0.751168	0.639445	-0.111723	3	71465131	R	FOXP1	5'UTR	opensea		rs532965156;rs375295434;rs186437373
cg22925712	0.12357	0.514857	0.000385187	0.00370883	0.590594	0.467023	-0.12357	1	171221979	F	FMO1	5'UTR	opensea		rs139501758;rs538844752;rs4073693
cg15130132	0.103522	0.666933	0.000390798	0.0037487	0.730382	0.62686	-0.103522	1	21619582	R	LOC100506801	TSS200	shelf	chr1:21616380-21617101	rs213048
cg27162435	0.102895	0.613744	0.000408091	0.00387207	0.676809	0.573914	-0.102895	17	7833163	F	KCNAB3	TSS1500	island	chr17:7832532-7833164	rs548119465
cg08806348	0.106941	0.131542	0.000453143	0.00418969	0.197087	0.0901455	-0.106941	19	14201154	R	SAMD1	1stExon	opensea
cg21518997	0.115215	0.697605	0.000455979	0.00420973	0.768221	0.653006	-0.115215	11	85467576	F	SYTL2	5'UTR	opensea		rs183822089
cg09453312	0.107844	0.673526	0.000472164	0.00432071	0.739624	0.63178	-0.107844	5	156608118	R	ITK	1stExon	opensea		rs201513154;rs146496148;rs140064341;rs201892355
cg19387053	0.115124	0.613752	0.000529818	0.0047043	0.684312	0.569188	-0.115124	18	61615464	F	HMSD	TSS1500	opensea		rs545972074;rs73482129;rs192828944;rs112726959
cg11601285	0.106164	0.86697	0.000546039	0.00480848	0.932038	0.825874	-0.106164	5	149528279	F	PDGFRB	5'UTR	opensea		rs577375686;rs77893532;rs3776079;rs556233926
cg06730002	0.159508	0.47048	0.000602223	0.00517012	0.568243	0.408735	-0.159508	3	45906856	F	LZTFL1	5'UTR	opensea		rs79091774;rs538482674;rs554221535
cg01077566	0.102274	0.172777	0.000603012	0.00517536	0.235462	0.133187	-0.102274	2	198365596	F	HSPD1	TSS1500	shore	chr2:198363689-198365405
cg09213102	0.121645	0.231152	0.00060587	0.00519316	0.305708	0.184063	-0.121645	16	71392373	R	CALB2	TSS1500	shore	chr16:71392415-71392749
cg04150429	0.124579	0.4557	0.000613672	0.00524223	0.532054	0.407476	-0.124579	5	150521339	F	ANXA6	TSS200	opensea		rs548801134;rs183483570;rs188077912;rs552182828
cg27554954	0.101888	0.712959	0.000650181	0.00547134	0.775406	0.673518	-0.101888	15	60691595	R	ANXA2	TSS1500	shore	chr15:60689749-60690430
cg06983746	0.105265	0.607642	0.000658222	0.00552111	0.672159	0.566894	-0.105265	1	172628065	F	FASLG	TSS200	opensea		rs570184402;rs116247734
cg14918082	0.106276	0.592432	0.000679173	0.00564781	0.657569	0.551293	-0.106276	17	7833237	F	KCNAB3	TSS1500	shore	chr17:7835171-7835569	rs11656822
cg16524733	0.123526	0.528517	0.000687144	0.00569346	0.604227	0.480701	-0.123526	11	117070046	F	TAGLN	5'UTR	opensea		rs550318408;rs140488382;rs539571833;rs576624822;rs182357785
cg17977304	0.106572	0.482014	0.000709121	0.00582789	0.547332	0.44076	-0.106572	6	29623992	R	MOG	TSS1500	opensea		rs537397033
cg13461622	0.105644	0.637176	0.000728266	0.00594411	0.701925	0.596281	-0.105644	1	25291385	R	RUNX3	1stExon	opensea
cg17971017	0.101158	0.358874	0.000800152	0.00637004	0.420874	0.319716	-0.101158	12	108168122	R	ASCL4	TSS200	shore	chr12:108168986-108169570
cg08220120	0.101092	0.374931	0.000807915	0.00641594	0.436891	0.335799	-0.101092	5	138727711	R	LOC389333	1stExon	island	chr5:138727710-138730911	rs552003476;rs191859769
cg16020674	0.106278	0.504091	0.000808812	0.00642104	0.569229	0.462951	-0.106278	19	54040836	F	ZNF331	TSS1500	island	chr19:54040812-54041857	rs549315771;rs67529716;rs73051513;rs553169828
cg21062226	0.101363	0.680459	0.000810039	0.00642821	0.742585	0.641222	-0.101363	20	61554004	F	DIDO1	5'UTR	shelf	chr20:61557027-61558214	rs1079075;rs144417856;rs2273416;rs114355003
cg11343553	0.106312	0.687279	0.000915847	0.0070405	0.752438	0.646126	-0.106312	6	42346034	F	TRERF1	5'UTR	opensea
cg16878332	0.139414	0.152353	0.00096029	0.00729784	0.2378	0.098386	-0.139414	2	84743573	R	DNAH6	TSS200	island	chr2:84743463-84743685	rs527381311
cg15414745	0.108952	0.53893	0.000999468	0.00751873	0.605707	0.496756	-0.108952	6	74064047	F	DPPA5	TSS200	island	chr6:74063519-74064471	rs112235066;rs540087474;rs185614200;rs549892966;rs577032452
cg17984638	0.100474	0.682924	0.0010011	0.00752746	0.744505	0.644031	-0.100474	4	48136452	R	TXK	TSS200	opensea		rs528837568;rs115128643;rs565746605;rs539579467
cg04948230	0.108981	0.560817	0.00102651	0.00766962	0.627612	0.518631	-0.108981	19	39402846	F	CCER2	TSS200	opensea		rs533339279
cg22023531	0.11988	0.455742	0.00120981	0.00865996	0.529217	0.409337	-0.11988	15	45314915	R	SORD	TSS1500	shore	chr15:45315201-45315543	rs62026024;rs575254403
cg14062846	0.101387	0.666624	0.00159267	0.0106078	0.728765	0.627378	-0.101387	2	231615932	F	CAB39	5'UTR	opensea		rs115128216;rs149774850;rs531486821;rs77938264
cg08817540	0.101632	0.54615	0.00164602	0.0108723	0.60844	0.506808	-0.101632	3	108020727	F	HHLA2	TSS1500	opensea		rs140762157;rs529071075
cg07100532	0.11905	0.844367	0.0017111	0.0111828	0.917333	0.798283	-0.11905	18	713085	F	ENOSF1	TSS1500	island	chr18:712232-713086	rs550042568
cg17726328	0.100718	0.667444	0.00173616	0.011304	0.729175	0.628457	-0.100718	11	108096494	F	ATM	5'UTR	shelf	chr11:108093211-108093969	rs188122260
cg23284931	0.215262	0.716158	0.00192156	0.012184	0.848093	0.63283	-0.215262	11	13983273	F	SPON1	TSS1500	shore	chr11:13984066-13986349	rs556930244;rs7940363
cg20675286	0.102165	0.668784	0.00195785	0.0123523	0.731402	0.629236	-0.102165	1	27772303	R	WASF2	5'UTR	opensea
cg06167719	0.115179	0.498656	0.0020693	0.0128652	0.56925	0.454071	-0.115179	21	38362727	F	HLCS	TSS200	island	chr21:38362015-38362868	rs140483206;rs576585876
cg10004653	0.147524	0.774092	0.00208797	0.012949	0.86451	0.716986	-0.147524	18	713071	F	ENOSF1	TSS1500	island	chr18:712232-713086	rs550042568
cg17312580	0.102811	0.115311	0.00217073	0.013323	0.178324	0.075513	-0.102811	5	140624586	F	PCDHB15	TSS1500	shore	chr5:140626444-140627373	rs528390475;rs142093914
cg15897921	0.101688	0.341369	0.00227571	0.0137862	0.403694	0.302006	-0.101688	1	169765039	R	C1orf156	TSS1500	shore	chr1:169763973-169764347	rs11414034;rs555084111;rs16862695
cg14339779	0.127954	0.656215	0.00234268	0.0140781	0.734638	0.606684	-0.127954	3	25381028	R	RARB	TSS1500	opensea		rs558594293;rs186122512;rs11920003;rs75758071
cg07895523	0.105617	0.25287	0.0023559	0.0141362	0.317604	0.211986	-0.105617	11	41481891	R	LRRC4C	TSS1500	opensea
cg23722437	0.107808	0.827547	0.00251061	0.0148145	0.893623	0.785815	-0.107808	11	13983009	F	SPON1	TSS1500	shore	chr11:13984066-13986349	rs140332995;rs114313596
cg03526142	0.104397	0.593917	0.00252352	0.0148687	0.657902	0.553505	-0.104397	17	33864734	F	SLFN12L	5'UTR	opensea		rs117659976;rs8082605
cg07532725	0.119338	0.310168	0.00275944	0.0158796	0.383311	0.263973	-0.119338	18	712894	R	ENOSF1	TSS1500	island	chr18:712232-713086	rs560418592;rs527938628;rs552444360
cg10613215	0.111766	0.554592	0.00289156	0.0164302	0.623094	0.511328	-0.111766	6	143234755	F	HIVEP2	5'UTR	opensea		rs77600945;rs57012870
cg09163005	0.118433	0.285887	0.00303251	0.0170123	0.358475	0.240042	-0.118433	12	14926986	R	H2AFJ	TSS1500	shore	chr12:14927291-14928023	rs549009956
cg08872577	0.118084	0.435575	0.00303792	0.0170348	0.507948	0.389865	-0.118084	1	42385480	F	HIVEP3	TSS1500	shore	chr1:42383640-42384003	rs184099048;rs543113900
cg18953183	0.103542	0.583458	0.00328571	0.0180388	0.646919	0.543377	-0.103542	5	156607793	F	ITK	TSS200	opensea		rs146866105;rs553796024;rs570502807;rs57227555;rs575415892;rs186168739;rs60775953
cg13977158	0.113463	0.13702	0.00386907	0.0203209	0.206562	0.093099	-0.113463	14	24685359	F	MDP1	TSS200	shelf	chr14:24682402-24682837	rs551737858;rs571335073
cg05350396	0.105832	0.808047	0.00411432	0.0212637	0.872912	0.76708	-0.105832	5	78530544	R	JMY	TSS1500	shore	chr5:78531531-78533495	rs76890244;rs148890241
cg23317925	0.100657	0.707344	0.00502472	0.0245882	0.769036	0.66838	-0.100657	2	99280197	F	MGAT4A	TSS1500	opensea		rs190146643
cg06643849	0.105397	0.737116	0.00536167	0.0257722	0.801714	0.696317	-0.105397	19	57742421	R	AURKC	5'UTR	island	chr19:57741955-57742457	rs567921338;rs533889458;rs181127302
cg14089881	0.112654	0.363	0.00620079	0.0286558	0.432046	0.319392	-0.112654	1	6296630	F	ICMT	TSS1500	shore	chr1:6295528-6296261	rs541682723
cg10656949	0.101051	0.289658	0.00694619	0.0311256	0.351593	0.250541	-0.101051	20	49630695	F	KCNG1	5'UTR	shelf	chr20:49626063-49626843	rs147844141;rs183762053;rs566070150
cg24470734	0.110309	0.193223	0.0074554	0.0327523	0.260832	0.150523	-0.110309	17	33759648	R	SLFN12	TSS200	opensea		rs185973296;rs549426116
cg22757362	0.128611	0.454809	0.0074912	0.0328614	0.533635	0.405024	-0.128611	10	43721445	R	RASGEF1A	5'UTR	shelf	chr10:43724528-43725613	rs113195386;rs189545402;rs557546882
cg26114124	0.111937	0.576511	0.00937977	0.0386413	0.645118	0.53318	-0.111937	12	9217669	F	LOC144571	TSS200	island	chr12:9217328-9217715
cg02883147	0.10321	0.544777	0.0104249	0.0416931	0.608034	0.504824	-0.10321	12	9217769	F	LOC144571	TSS200	shore	chr12:9217328-9217715
cg15519096	0.106631	0.660973	0.0109	0.0430587	0.726327	0.619697	-0.106631	1	24833311	F	RCAN3	5'UTR	shelf	chr1:24828865-24829878	rs78642958
cg00541777	0.162899	0.839694	0.011146	0.0437598	0.939535	0.776636	-0.162899	2	3652840	R	COLEC11	TSS1500	opensea		rs540361265
cg14659662	0.107517	0.715737	0.011613	0.0450907	0.781635	0.674118	-0.107517	1	54151053	F	GLIS1	5'UTR	opensea		rs539224652;rs556445636;rs576238434;rs542280794

## Sheet: Filt 0.1 UP
CG_ID	logFC	AveExpr	P.Value	adj.P.Val	CTP_AVG	CPP_AVG	deltaBeta	CHR	MAPINFO	Strand	gene	feature	cgi	UCSC_Islands_Name	SNP_ID
cg09463656	-0.173907	0.174131	3.72597e-14	1.54492e-10	0.067543	0.24145	0.173907	17	13505751	F	HS3ST3A1	TSS1500	shore	chr17:13503829-13505559	rs565528304;rs186002905
cg17309592	-0.1686	0.216668	7.13989e-14	2.33041e-10	0.113333	0.281933	0.1686	3	49591741	F	BSN	TSS200	island	chr3:49591578-49592534	rs527533008;rs549305440
cg07199894	-0.195677	0.302385	2.68879e-13	5.11098e-10	0.182454	0.378131	0.195677	12	132379104	F	ULK1	TSS200	shore	chr12:132379542-132380052	rs575596045
cg21898708	-0.120837	0.306271	5.84981e-13	8.2668e-10	0.232209	0.353046	0.120837	6	31802157	R	C6orf48	TSS1500	shore	chr6:31802598-31802823	rs6904147;rs568839208;rs539552150
cg00950398	-0.110263	0.177222	7.27165e-13	9.3963e-10	0.109642	0.219905	0.110263	14	37051863	F	NKX2-8	TSS200	shore	chr14:37052537-37052838	rs3809432
cg26642667	-0.204075	0.212296	7.94225e-13	9.95598e-10	0.0872183	0.291293	0.204075	7	127292389	F	SND1	5'UTR	island	chr7:127291647-127292551	rs375850737;rs552710042
cg09610253	-0.111802	0.176326	1.27519e-12	1.34777e-09	0.107803	0.219604	0.111802	1	9352870	R	SPSB1	TSS200	opensea		rs576903620
cg11408224	-0.106334	0.162653	3.36697e-11	1.22207e-08	0.0974806	0.203814	0.106334	2	220071435	R	ZFAND2B	TSS200	island	chr2:220071305-220071759
cg06232084	-0.112994	0.173549	4.4689e-11	1.49353e-08	0.104295	0.217289	0.112994	5	114880962	F	FEM1C	TSS1500	shore	chr5:114880113-114880772	rs180984418
cg03301282	-0.1758	0.270945	4.89428e-11	1.59956e-08	0.163197	0.338996	0.1758	8	42698936	R	THAP1	TSS1500	shore	chr8:42697869-42698326
cg18877862	-0.143697	0.292771	1.52648e-10	3.71831e-08	0.204698	0.348395	0.143697	22	43116932	F	A4GALT	TSS200	island	chr22:43116151-43117121	rs28910286
cg21556389	-0.104225	0.18448	2.12619e-10	4.72961e-08	0.1206	0.224826	0.104225	17	1957370	R	HIC1	TSS1500	island	chr17:1952919-1962328	rs35265736
cg11336323	-0.126623	0.333937	4.5678e-10	8.36249e-08	0.256329	0.382952	0.126623	19	41946040	R	ATP5SL	TSS200	shore	chr19:41945690-41945904	rs182208562;rs2231936;rs570081415
cg04413138	-0.196407	0.625102	5.46615e-10	9.5507e-08	0.504724	0.701131	0.196407	1	163131317	R	LOC101928404	TSS200	opensea
cg24374538	-0.117101	0.219881	6.28892e-10	1.06385e-07	0.148109	0.26521	0.117101	19	54704434	R	RPS9	TSS1500	shore	chr19:54704584-54705204
cg26894311	-0.121995	0.278034	1.39089e-09	1.94896e-07	0.203263	0.325258	0.121995	10	104153930	F	NFKB2	TSS1500	island	chr10:104153729-104155557	rs565010281
cg21878902	-0.106457	0.307541	1.81721e-09	2.38617e-07	0.242293	0.348751	0.106457	19	13068309	R	GADD45GIP1	TSS1500	shore	chr19:13067585-13068152	rs193295214
cg05054831	-0.117526	0.381536	1.84847e-09	2.41712e-07	0.309504	0.42703	0.117526	20	33265543	F	PIGU	TSS1500	shore	chr20:33264666-33265193
cg12536921	-0.110951	0.593611	2.06514e-09	2.64678e-07	0.525609	0.63656	0.110951	19	38826123	R	CATSPERG	TSS1500	shore	chr19:38826303-38826573	rs140458670;rs571656169
cg00297432	-0.123624	0.268615	3.32535e-09	3.8114e-07	0.192846	0.31647	0.123624	1	6484784	R	ESPN	TSS200	island	chr1:6484503-6485327	rs532599162
cg24490154	-0.132128	0.687959	5.08893e-09	5.32781e-07	0.606978	0.739106	0.132128	X	129122111	F	BCORL1	5'UTR	shelf	chrX:129118345-129118690
cg18436758	-0.107624	0.265108	6.51948e-09	6.4851e-07	0.199145	0.306769	0.107624	1	21113190	R	HP1BP3	TSS200	island	chr1:21112708-21114121
cg05003666	-0.133813	0.279041	7.13097e-09	6.97328e-07	0.197027	0.33084	0.133813	11	8102717	R	TUB	TSS200	island	chr11:8102358-8102913
cg21095229	-0.107324	0.267029	7.57571e-09	7.31435e-07	0.20125	0.308573	0.107324	1	197744516	F	DENND1B	1stExon	island	chr1:197743931-197744788	rs533784567;rs555361367
cg26175287	-0.106863	0.458662	1.19659e-08	1.05176e-06	0.393165	0.500028	0.106863	14	95877009	R	C14orf139	TSS1500	opensea		rs542895893;rs184717878
cg06100147	-0.101127	0.152761	1.23798e-08	1.07952e-06	0.0907798	0.191907	0.101127	7	143059260	R	FAM131B	TSS200	island	chr7:143058917-143060156
cg22118655	-0.12601	0.2345	1.35119e-08	1.15687e-06	0.157268	0.283278	0.12601	22	37823656	F	ELFN2	TSS200	island	chr22:37823011-37824119	rs377483068
cg02964602	-0.168853	0.63689	1.35287e-08	1.1579e-06	0.5334	0.702252	0.168853	2	203130213	R	NOP58	TSS1500	shore	chr2:203130313-203130760	rs542585177
cg00873038	-0.118779	0.815227	2.1916e-08	1.69106e-06	0.742427	0.861206	0.118779	3	48964925	F	ARIH2	5'UTR	opensea		rs566130090;rs536857938;rs202009674;rs555165000;rs576696678
cg02556038	-0.127386	0.845008	2.51899e-08	1.88602e-06	0.766933	0.894319	0.127386	1	95939786	R	FLJ31662	TSS1500	opensea		rs113067581;rs557622452;rs957186
cg01509141	-0.101572	0.27719	5.61316e-08	3.57299e-06	0.214936	0.316509	0.101572	13	44453359	F	CCDC122	5'UTR	island	chr13:44453207-44454295
cg13699994	-0.115322	0.818849	9.09092e-08	5.26826e-06	0.748168	0.86349	0.115322	11	72354839	F	PDE2A	TSS1500	shore	chr11:72353222-72354358	rs573979834;rs236908;rs559520903;rs78788987
cg06215939	-0.144159	0.302144	1.09349e-07	6.1243e-06	0.213789	0.357948	0.144159	16	1755402	R	MAPK8IP3	TSS1500	opensea		rs139085790
cg22933161	-0.115201	0.661255	3.53979e-07	1.5855e-05	0.590648	0.705849	0.115201	12	109120582	F	CORO1C	5'UTR	shelf	chr12:109124224-109125964	rs540072343;rs558071395;rs561866434;rs541143538;rs190980155;rs574513547;rs183170991
cg13909895	-0.161516	0.301645	3.82141e-07	1.68671e-05	0.202652	0.364167	0.161516	22	51066142	R	ARSA	1stExon	island	chr22:51066107-51067051	rs554327628;rs572475346
cg25338843	-0.15284	0.281663	4.76907e-07	2.01473e-05	0.187987	0.340827	0.15284	17	42441302	F	FAM171A2	TSS200	shore	chr17:42440522-42441281
cg09760634	-0.14203	0.837618	6.75874e-07	2.67176e-05	0.750567	0.892597	0.14203	1	240031322	F	CHRM3	5'UTR	opensea		rs555540343;rs589215;rs574287892
cg24074822	-0.131765	0.837701	9.68482e-07	3.56046e-05	0.756942	0.888707	0.131765	8	57126919	F	CHCHD7	5'UTR	shore	chr8:57123572-57124997	rs543507243;rs142235798
cg23516342	-0.142017	0.6931	9.9738e-07	3.64377e-05	0.606057	0.748075	0.142017	X	27764690	F	DCAF8L2	TSS1500	opensea
cg05487508	-0.195792	0.754608	1.04682e-06	3.78572e-05	0.634606	0.830399	0.195792	X	47480005	F	SYN1	TSS1500	shore	chrX:47478670-47479515
cg26393261	-0.127126	0.576047	1.11327e-06	3.97462e-05	0.498131	0.625257	0.127126	6	16467598	R	ATXN1	5'UTR	opensea		rs527287145;rs184001567;rs188048788
cg11026249	-0.172392	0.597154	1.37695e-06	4.71585e-05	0.491495	0.663887	0.172392	12	56377233	F	RAB5B	5'UTR	opensea		rs568159280
cg15695045	-0.143327	0.574139	1.62971e-06	5.39141e-05	0.486294	0.62962	0.143327	1	204330069	F	PLEKHA6	TSS1500	opensea		rs530922091;rs182304381;rs564528050
cg24479776	-0.133012	0.680175	1.87653e-06	6.03646e-05	0.598652	0.731664	0.133012	18	67067261	R	DOK6	TSS1500	shore	chr18:67067509-67069168	rs537011759;rs3809949
cg12973806	-0.112199	0.757832	1.95597e-06	6.23328e-05	0.689064	0.801264	0.112199	3	98503659	R	ST3GAL6	5'UTR	opensea		rs140827794;rs190607462
cg18964140	-0.113755	0.878898	2.0519e-06	6.48316e-05	0.809177	0.922932	0.113755	13	45775763	R	KCTD4	TSS1500	opensea
cg25221323	-0.113661	0.852669	2.11594e-06	6.64265e-05	0.783005	0.896667	0.113661	X	133303665	F	MIR363	TSS200	shelf	chrX:133305678-133306936
cg12365612	-0.170575	0.750637	2.12168e-06	6.6568e-05	0.646091	0.816665	0.170575	1	116925789	R	ATP1A1	TSS1500	opensea
cg18109879	-0.156479	0.833229	2.12904e-06	6.67573e-05	0.737322	0.893801	0.156479	1	247979148	R	OR14A16	TSS200	opensea		rs577712203;rs138666893
cg16379885	-0.104382	0.420256	2.18553e-06	6.81913e-05	0.35628	0.460662	0.104382	1	37500369	R	GRIK3	TSS1500	island	chr1:37498377-37500624	rs563059018
cg11421132	-0.120175	0.836623	2.20162e-06	6.86168e-05	0.762968	0.883143	0.120175	2	210443979	R	MAP2	TSS1500	opensea
cg14890660	-0.152162	0.781698	2.32414e-06	7.16775e-05	0.688437	0.840599	0.152162	17	57215307	R	MIR454	TSS200	opensea		rs145809496
cg18234471	-0.103281	0.277266	2.34537e-06	7.22082e-05	0.213964	0.317246	0.103281	19	2984070	F	TLE6	5'UTR	opensea		rs192257068
cg20461691	-0.117759	0.812534	2.41598e-06	7.39447e-05	0.740359	0.858118	0.117759	X	99898347	F	SRPX2	TSS1500	opensea
cg17329676	-0.149481	0.806591	2.73565e-06	8.16168e-05	0.714974	0.864455	0.149481	12	30831197	R	IPO8	TSS1500	opensea
cg15448683	-0.152076	0.844195	2.7745e-06	8.25086e-05	0.750987	0.903063	0.152076	10	102671221	R	FAM178A	TSS1500	shore	chr10:102672367-102673159	rs192598621;rs572394781;rs545810947
cg12268400	-0.141968	0.841926	3.00135e-06	8.78525e-05	0.754914	0.896881	0.141968	5	82360183	F	SCARNA18	TSS200	opensea		rs544065052;rs75944262
cg01816191	-0.113916	0.867239	3.01435e-06	8.81509e-05	0.79742	0.911335	0.113916	3	180629523	F	FXR1	TSS1500	shore	chr3:180630152-180630996
cg16992039	-0.144208	0.845693	3.37371e-06	9.62759e-05	0.757308	0.901515	0.144208	18	39534654	F	PIK3C3	TSS1500	opensea		rs565744966
cg26684241	-0.140222	0.859024	3.64316e-06	0.000102367	0.773082	0.913304	0.140222	1	228331879	R	GUK1	5'UTR	shelf	chr1:228327508-228328560	rs79176966
cg05590451	-0.123608	0.593255	3.69673e-06	0.000103513	0.517495	0.641103	0.123608	16	20890534	F	DCUN1D3	5'UTR	opensea		rs115318604;rs566921014
cg21751047	-0.180118	0.736266	3.86426e-06	0.000107168	0.625871	0.805989	0.180118	14	70884510	F	SYNJ2BP-COX16	TSS1500	opensea		rs6573961
cg03175870	-0.10987	0.743577	4.2579e-06	0.000115923	0.676237	0.786107	0.10987	6	24383595	F	DCDC2	TSS200	opensea		rs112106854;rs115522070
cg02793695	-0.104107	0.30143	4.36687e-06	0.000118302	0.237623	0.34173	0.104107	7	143318031	F	TCAF2	TSS1500	shore	chr7:143317293-143318004	rs75091390;rs79519825
cg13161770	-0.152092	0.814686	4.52674e-06	0.000121797	0.721468	0.87356	0.152092	4	74921577	R	PPBPP2	TSS1500	opensea		rs10001267
cg14248811	-0.116816	0.846931	4.97459e-06	0.000131318	0.775334	0.892151	0.116816	3	122043101	F	CSTA	TSS1500	opensea
cg01962010	-0.119554	0.869458	5.00339e-06	0.00013194	0.796183	0.915737	0.119554	9	32394921	F	ACO1	5'UTR	opensea		rs576852715;rs11424780;rs60906863
cg00267196	-0.147879	0.861785	5.07977e-06	0.000133511	0.771149	0.919028	0.147879	8	135710113	F	ZFAT	TSS1500	opensea		rs371124472
cg21400344	-0.102699	0.318325	5.10434e-06	0.000134078	0.255381	0.358079	0.102699	1	25870172	R	LDLRAP1	5'UTR	island	chr1:25869893-25871042	rs540726468;rs146258998
cg24458342	-0.12842	0.832863	5.22946e-06	0.000136688	0.754154	0.882574	0.12842	14	64088341	F	WDR89	5'UTR	opensea
cg07093496	-0.144312	0.816121	5.24577e-06	0.00013701	0.727671	0.871983	0.144312	17	76044050	F	TNRC6C	5'UTR	opensea
cg10292250	-0.110775	0.874085	5.45045e-06	0.00014131	0.806191	0.916966	0.110775	2	136595995	R	LCT	TSS1500	opensea		rs76049876;rs147555956;rs180910422
cg25797932	-0.111889	0.884869	5.58198e-06	0.000144007	0.816292	0.92818	0.111889	5	116749831	F	LINC00992	TSS1500	opensea		rs552205780;rs17141732;rs548254843
cg02792375	-0.16614	0.814957	5.79639e-06	0.000148347	0.713129	0.879269	0.16614	12	10325732	F	TMEM52B	5'UTR	opensea		rs186943662
cg06779705	-0.115554	0.538155	6.29156e-06	0.000158245	0.467331	0.582885	0.115554	13	25746355	F	FAM123A	TSS1500	shore	chr13:25743998-25746127	rs115750808
cg10910512	-0.130634	0.758506	6.79002e-06	0.000167708	0.678439	0.809074	0.130634	6	112576009	R	LAMA4	TSS200	shore	chr6:112575091-112575483	rs189791188
cg18967094	-0.107695	0.864955	6.95906e-06	0.000170966	0.798949	0.906644	0.107695	X	70797539	R	ACRC	TSS1500	shore	chrX:70798022-70798353
cg18563852	-0.130963	0.785232	8.15761e-06	0.000193872	0.704964	0.835927	0.130963	3	141724658	R	TFDP2	5'UTR	opensea		rs2861422
cg01766941	-0.113967	0.552614	8.21835e-06	0.000195076	0.482763	0.59673	0.113967	1	92953907	F	GFI1	TSS1500	shore	chr1:92945907-92952609	rs551071384
cg07642729	-0.125935	0.824501	9.38026e-06	0.000216123	0.747315	0.87325	0.125935	7	123248246	F	ASB15	5'UTR	opensea
cg10808198	-0.12002	0.810744	9.69148e-06	0.000221824	0.737183	0.857203	0.12002	19	50147644	R	SCAF1	5'UTR	shore	chr19:50145078-50145764	rs558176134;rs576309609;rs544104349;rs77728385;rs139064177
cg03610123	-0.13052	0.842667	1.01888e-05	0.000230863	0.762671	0.893191	0.13052	21	26805158	R	LINC00158	TSS1500	opensea
cg20845461	-0.109398	0.761591	1.05558e-05	0.000237318	0.694541	0.803938	0.109398	4	143353401	F	INPP4B	5'UTR	opensea		rs557095175;rs575800417
cg02833127	-0.112023	0.522524	1.09194e-05	0.000243576	0.453864	0.565887	0.112023	4	177116733	R	SPATA4	1stExon	island	chr4:177116543-177116893	rs200238044
cg08922347	-0.136169	0.777334	1.09785e-05	0.000244611	0.693876	0.830045	0.136169	11	5409945	F	OR51M1	TSS1500	opensea		rs200737360;rs574232473;rs536443958;rs150564490
cg25561208	-0.128651	0.827622	1.1024e-05	0.000245359	0.748771	0.877422	0.128651	4	87536685	F	PTPN13	5'UTR	opensea		rs564550934;rs142191098
cg09135706	-0.160872	0.607954	1.10746e-05	0.000246212	0.509355	0.670227	0.160872	11	46657392	R	ATG13	5'UTR	opensea		rs142606124
cg10230890	-0.107461	0.663095	1.16809e-05	0.000256633	0.597232	0.704693	0.107461	1	100716225	F	DBT	TSS1500	opensea
cg20642756	-0.120767	0.842271	1.19721e-05	0.000261484	0.768253	0.889019	0.120767	10	45497470	R	ZNF22	5'UTR	shore	chr10:45496275-45496550	rs185571713
cg22819767	-0.119798	0.651644	1.35943e-05	0.000289166	0.57822	0.698018	0.119798	10	11866910	F	C10orf47	5'UTR	shore	chr10:11865125-11865984	rs540692551;rs71513306
cg05011988	-0.12984	0.844658	1.36093e-05	0.000289403	0.765079	0.894919	0.12984	20	49521049	F	ADNP	5'UTR	opensea		rs148649100;rs532764925
cg23348107	-0.125383	0.793816	1.36353e-05	0.000289857	0.716969	0.842352	0.125383	6	99968423	F	TSTD3	TSS1500	opensea		rs187829878;rs534575659;rs191581097
cg04867011	-0.146328	0.75641	1.39552e-05	0.000295245	0.666725	0.813053	0.146328	10	90659632	R	STAMBPL1	5'UTR	opensea		rs7075596
cg13468249	-0.101001	0.344061	1.45035e-05	0.000304215	0.282157	0.383159	0.101001	17	7154818	R	DULLARD	5'UTR	island	chr17:7154424-7156126	rs182019264;rs549815534
cg15478128	-0.161483	0.751215	1.46243e-05	0.00030614	0.652241	0.813724	0.161483	5	57854154	R	LOC101928600	TSS200	opensea		rs542221856
cg05013464	-0.12153	0.874294	1.50903e-05	0.000313866	0.799808	0.921338	0.12153	22	46550032	R	PPARA	5'UTR	shelf	chr22:46545480-46547412	rs113012354
cg01309726	-0.121265	0.727381	1.57402e-05	0.000324467	0.653057	0.774322	0.121265	10	99477939	R	LOC100270710	TSS200	shelf	chr10:99473520-99474664	rs75153123;rs74152011;rs542731980
cg11619648	-0.123904	0.845457	1.59718e-05	0.00032816	0.769516	0.89342	0.123904	3	44515242	F	ZNF445	5'UTR	shelf	chr3:44518838-44519368
cg08122232	-0.117752	0.429798	1.672e-05	0.000340214	0.357628	0.47538	0.117752	17	74100132	R	EXOC7	TSS1500	shore	chr17:74099738-74100055	rs535601624
cg01921369	-0.105389	0.798665	1.69299e-05	0.000343512	0.734071	0.839461	0.105389	13	93878120	R	GPC6	TSS1500	shore	chr13:93879245-93880877
cg13114095	-0.101294	0.68814	1.83734e-05	0.000366436	0.626056	0.727351	0.101294	17	46652532	F	HOXB3	TSS1500	shore	chr17:46654053-46654369
cg24163360	-0.123203	0.858227	1.90249e-05	0.000376344	0.782715	0.905918	0.123203	6	25931557	R	SLC17A2	TSS1500	opensea		rs144385130;rs556875854
cg15193590	-0.142677	0.830491	1.94029e-05	0.000382131	0.743044	0.885721	0.142677	5	139562149	R	CYSTM1	5'UTR	opensea		rs565237588;rs532562945;rs547622501
cg09268744	-0.119914	0.757679	2.00192e-05	0.000391479	0.684183	0.804097	0.119914	6	53975898	R	MLIP	TSS1500	opensea		rs540160744;rs556750577;rs191923995
cg17760307	-0.109279	0.810927	2.01023e-05	0.000392712	0.74395	0.853229	0.109279	10	114042522	R	TECTB	TSS1500	opensea		rs534480859;rs555804755;rs574140969
cg01655210	-0.12803	0.859576	2.08355e-05	0.00040377	0.781106	0.909136	0.12803	5	9630560	R	TAS2R1	TSS200	opensea		rs2234228;rs116383908;rs142487801
cg21011320	-0.154818	0.479516	2.12638e-05	0.000410321	0.384628	0.539445	0.154818	11	93467287	R	SNORD5	TSS1500	opensea		rs145827034;rs115206477;rs544928307
cg01608680	-0.16294	0.857028	2.23269e-05	0.000425794	0.757161	0.920101	0.16294	17	57777606	F	PTRH2	5'UTR	opensea		rs186721741;rs571881938;rs148213456
cg08255211	-0.136394	0.804144	2.26831e-05	0.000431084	0.720548	0.856942	0.136394	16	6067801	F	A2BP1	TSS1500	shore	chr16:6068914-6070401	rs548491651;rs146848493;rs74406130;rs372145305
cg02893499	-0.128485	0.826687	2.3667e-05	0.000445597	0.747938	0.876423	0.128485	10	126149571	R	LHPP	TSS1500	shore	chr10:126150243-126150740	rs553038351
cg22196946	-0.132805	0.889839	2.43585e-05	0.000455885	0.808443	0.941248	0.132805	4	142574094	F	IL15	5'UTR	opensea		rs144773820;rs185509627;rs114889487
cg16531903	-0.16195	0.784122	2.47477e-05	0.000461534	0.684862	0.846812	0.16195	10	52645847	F	A1CF	TSS1500	opensea
cg25472897	-0.110349	0.302561	2.55459e-05	0.000472925	0.234927	0.345276	0.110349	8	145560555	R	SCRT1	TSS1500	island	chr8:145555342-145562310
cg00280235	-0.123777	0.447217	2.56553e-05	0.000474541	0.371354	0.49513	0.123777	7	107797076	F	NRCAM	1stExon	opensea		rs537632400
cg12495376	-0.113852	0.842362	2.59396e-05	0.000478674	0.772582	0.886433	0.113852	9	21482409	F	IFNE	TSS200	opensea		rs75140720;rs370999269;rs545444801
cg04245630	-0.163192	0.854579	2.62936e-05	0.000483752	0.754559	0.91775	0.163192	1	202317365	R	PPP1R12B	TSS1500	shore	chr1:202317657-202318196
cg16103098	-0.168158	0.822582	2.66174e-05	0.000488364	0.719517	0.887676	0.168158	14	101192374	R	DLK1	TSS1500	shore	chr14:101192851-101193499	rs139352368;rs564779490
cg20887444	-0.10782	0.899899	2.67641e-05	0.000490365	0.833816	0.941636	0.10782	3	18003166	F	LOC339862	TSS1500	opensea		rs187871574;rs76400283;rs372489087;rs537365849;rs543098781
cg15319704	-0.153349	0.252108	2.77401e-05	0.000504218	0.15812	0.311469	0.153349	13	73632435	F	KLF5	TSS1500	shore	chr13:73632860-73634370	rs574759085;rs138581893
cg05559286	-0.138579	0.80057	2.78095e-05	0.000505179	0.715635	0.854214	0.138579	10	83637749	R	NRG3	1stExon	shelf	chr10:83633820-83635729	rs373916096;rs572733630
cg23546626	-0.127577	0.836564	2.81832e-05	0.000510503	0.758372	0.885949	0.127577	7	140086742	R	SLC37A3	5'UTR	opensea		rs117842020
cg11285194	-0.14894	0.810743	2.82269e-05	0.000511121	0.719457	0.868398	0.14894	22	43812567	R	MPPED1	5'UTR	opensea		rs553591910
cg03028183	-0.127094	0.856185	2.82709e-05	0.000511772	0.778289	0.905383	0.127094	10	82103412	F	DYDC2	TSS1500	opensea		rs77306982;rs533067849
cg19647370	-0.138933	0.804035	2.87905e-05	0.000519073	0.718883	0.857816	0.138933	12	26146815	F	RASSF8	5'UTR	opensea		rs537477130;rs369491894;rs2279680;rs146447505;rs534038992;rs181965860
cg15924527	-0.112881	0.811249	2.91961e-05	0.000524606	0.742063	0.854945	0.112881	10	69425740	F	CTNNA3	TSS1500	opensea		rs138294104;rs149266794;rs566304665;rs535757008
cg09212448	-0.119513	0.809687	2.99738e-05	0.000535081	0.736437	0.85595	0.119513	11	55586373	R	OR5D18	TSS1500	opensea		rs297083;rs185997768
cg10043665	-0.126214	0.827605	3.06544e-05	0.000544214	0.750248	0.876462	0.126214	21	31874552	R	KRTAP19-5	TSS200	opensea		rs543700848
cg23210303	-0.107068	0.869832	3.11069e-05	0.000550589	0.80421	0.911278	0.107068	11	35159136	F	CD44	TSS1500	shore	chr11:35160375-35161000	rs61327674;rs576935235
cg12094942	-0.107426	0.884122	3.23757e-05	0.000568023	0.818281	0.925707	0.107426	10	225064	R	ZMYND11	5'UTR	opensea		rs193064594
cg25932599	-0.107738	0.218416	3.32218e-05	0.000579662	0.152383	0.260121	0.107738	4	1005201	R	FGFRL1	TSS1500	island	chr4:1003106-1005455
cg15826089	-0.127231	0.857558	3.34608e-05	0.000582794	0.779577	0.906808	0.127231	10	52008504	F	ASAH2	TSS200	opensea		rs543365358;rs77497111
cg11461761	-0.132907	0.860959	3.42858e-05	0.000594156	0.779499	0.912407	0.132907	1	203783946	R	ZC3H11A	5'UTR	opensea		rs191331144;rs183954197;rs532435522
cg05740739	-0.105856	0.791102	3.50132e-05	0.000604088	0.726223	0.832079	0.105856	2	240986651	F	OR6B3	TSS1500	opensea		rs143435930;rs373218087
cg24598192	-0.108282	0.762666	3.84305e-05	0.000649238	0.6963	0.804582	0.108282	17	17639548	R	RAI1	5'UTR	opensea
cg17872796	-0.119745	0.819888	4.05432e-05	0.00067621	0.746496	0.866241	0.119745	4	113565169	F	LARP7	5'UTR	opensea		rs533586008;rs34967921;rs6843988;rs371107697
cg05578169	-0.104215	0.865058	4.05721e-05	0.000676607	0.801185	0.9054	0.104215	15	40696788	R	IVD	TSS1500	shore	chr15:40697781-40698368	rs529523153;rs549555705
cg09443479	-0.156636	0.805184	4.09693e-05	0.000681604	0.709181	0.865817	0.156636	8	108511174	F	ANGPT1	TSS1500	opensea
cg16327885	-0.113709	0.740504	4.12137e-05	0.000684611	0.670812	0.784521	0.113709	12	69741669	F	LYZ	TSS1500	opensea		rs557655266
cg19870596	-0.116157	0.864756	4.19748e-05	0.000694293	0.793563	0.90972	0.116157	2	17929062	F	SMC6	5'UTR	opensea		rs555253996;rs566182871
cg20043202	-0.108708	0.872719	4.20247e-05	0.000695025	0.806092	0.9148	0.108708	10	124765622	R	IKZF5	5'UTR	shelf	chr10:124767758-124768897	rs111254539;rs57040484;rs560121750
cg22769890	-0.121354	0.705583	4.23894e-05	0.000699741	0.631205	0.752559	0.121354	10	126717502	F	CTBP2	TSS1500	shore	chr10:126715728-126715929	rs553007190;rs145561964;rs538649121;rs112289618
cg23221889	-0.141128	0.657956	4.3262e-05	0.000710907	0.571458	0.712586	0.141128	3	99582603	R	FILIP1L	5'UTR	opensea		rs543221727
cg26192826	-0.126726	0.822668	4.5219e-05	0.00073481	0.744998	0.871724	0.126726	11	68598649	F	CPT1A	5'UTR	opensea		rs146152098;rs1017640
cg17878199	-0.110157	0.827315	4.52313e-05	0.000734962	0.759799	0.869956	0.110157	11	56142884	R	OR8U8	TSS1500	opensea		rs558794592;rs17150404
cg22849858	-0.113534	0.891895	4.63338e-05	0.000749158	0.82231	0.935844	0.113534	4	71702575	F	GRSF1	5'UTR	shelf	chr4:71704664-71705736	rs558998590;rs571120712;rs538556954;rs7678086
cg12317815	-0.102959	0.682798	4.70864e-05	0.000758442	0.619694	0.722654	0.102959	17	3379283	F	ASPA	TSS200	opensea		rs148112982
cg10484411	-0.106533	0.892098	4.79914e-05	0.000769375	0.826804	0.933337	0.106533	16	21290469	F	CRYM	5'UTR	shore	chr16:21289419-21289819	rs529287832
cg26340538	-0.130879	0.846399	4.89291e-05	0.000780906	0.766182	0.897062	0.130879	10	64279601	F	ZNF365	TSS1500	opensea
cg24312830	-0.151606	0.846228	4.89625e-05	0.000781292	0.753309	0.904914	0.151606	8	123820910	R	ZHX2	5'UTR	opensea		rs561357577;rs377097671;rs144518823
cg22920932	-0.123294	0.603056	5.0332e-05	0.000798199	0.527488	0.650783	0.123294	5	140172958	F	PCDHA2	TSS1500	shore	chr5:140174573-140174888	rs180915988;rs373553215
cg17181840	-0.120413	0.793144	5.06391e-05	0.000801738	0.719343	0.839756	0.120413	4	170580664	F	CLCN3	TSS1500	opensea		rs571226049;rs538285988;rs192042894
cg03747030	-0.10256	0.900214	5.19757e-05	0.000817677	0.837355	0.939915	0.10256	19	3701690	R	PIP5K1C	TSS1500	shore	chr19:3699950-3700616	rs530929433;rs73523190
cg24433302	-0.102673	0.908747	5.2686e-05	0.000826361	0.845818	0.948491	0.102673	6	32142147	F	AGPAT1	5'UTR	opensea		rs545541562;rs563827769;rs180947854;rs539795488
cg03578760	-0.10714	0.788882	5.4002e-05	0.000842292	0.723216	0.830355	0.10714	2	198168438	F	ANKRD44-IT1	TSS1500	opensea		rs143184998;rs544352719;rs191351679
cg06911348	-0.134618	0.534766	5.53288e-05	0.000858215	0.452258	0.586876	0.134618	13	49001082	R	LPAR6	TSS200	opensea		rs144235954
cg21398186	-0.138124	0.868085	5.60922e-05	0.000867703	0.783429	0.921553	0.138124	4	74854214	R	PPBP	TSS1500	opensea		rs149225987;rs184591149;rs77522449
cg19207921	-0.125494	0.8292	5.62804e-05	0.000869883	0.752284	0.877779	0.125494	4	148451778	R	EDNRA	5'UTR	opensea
cg08272597	-0.128816	0.467501	5.78107e-05	0.000887971	0.388549	0.517365	0.128816	5	176423139	F	UIMC1	5'UTR	opensea		rs139569173;rs536165270
cg09233300	-0.10257	0.814587	5.85721e-05	0.000897111	0.751722	0.854291	0.10257	5	140770423	R	PCDHGA8	TSS1500	shore	chr5:140772385-140772682
cg05890727	-0.13872	0.500156	6.07176e-05	0.000921887	0.415134	0.553854	0.13872	14	55764647	R	FBXO34	5'UTR	shore	chr14:55765300-55765575	rs114043201
cg22252999	-0.155366	0.613794	6.0797e-05	0.000922777	0.51857	0.673936	0.155366	4	76996414	R	ART3	5'UTR	opensea		rs9998233;rs559642594;rs562596714
cg02375313	-0.11199	0.88397	6.3145e-05	0.00095031	0.815331	0.927321	0.11199	6	658301	R	EXOC2	5'UTR	shore	chr6:656409-657155	rs556127217;rs576247237;rs182952816
cg20946638	-0.10755	0.846967	6.37978e-05	0.000957747	0.781049	0.888599	0.10755	7	55980136	F	ZNF713	TSS200	opensea		rs550707418;rs562425046;rs80319566;rs1394721;rs567192756
cg20415697	-0.10822	0.831479	6.62079e-05	0.000985374	0.76515	0.873371	0.10822	1	43285933	R	ERMAP	5'UTR	shelf	chr1:43282574-43283090	rs565230188;rs372410601
cg08698997	-0.108404	0.354465	6.84092e-05	0.00101004	0.288024	0.396428	0.108404	16	88989212	F	CBFA2T3	5'UTR	opensea		rs567831487;rs567030829;rs546761451;rs367964726
cg17141237	-0.140327	0.835033	6.86495e-05	0.00101259	0.749026	0.889353	0.140327	2	201170198	R	SPATS2L	TSS1500	shore	chr2:201171200-201172492	rs295150
cg01349063	-0.114231	0.784487	6.99257e-05	0.00102738	0.714474	0.828705	0.114231	8	51085050	R	SNTG1	5'UTR	opensea		rs4873415;rs564018270;rs575119936;rs542654153
cg04538551	-0.129348	0.706578	7.12236e-05	0.00104205	0.6273	0.756648	0.129348	15	25344249	R	SNORD116-26	TSS1500	opensea		rs183253210;rs150813501;rs553195292
cg25631694	-0.112541	0.816268	7.13586e-05	0.00104342	0.747291	0.859832	0.112541	9	125376665	R	OR1Q1	TSS1500	opensea		rs545914181;rs374706053
cg15176543	-0.12219	0.815229	7.40391e-05	0.0010735	0.740339	0.862529	0.12219	2	25875614	F	DTNB	TSS200	opensea
cg18100219	-0.109031	0.654785	7.40746e-05	0.00107392	0.58796	0.696991	0.109031	19	6887231	R	ADGRE1	TSS1500	opensea		rs528197271
cg00215224	-0.105749	0.910874	7.48567e-05	0.00108259	0.84606	0.951809	0.105749	15	35839876	F	ATPBD4	TSS1500	shore	chr15:35838126-35838515
cg12131903	-0.130151	0.797833	7.56181e-05	0.00109109	0.718063	0.848215	0.130151	18	52495103	F	RAB27B	TSS1500	shore	chr18:52495604-52496007	rs576421130;rs4801099;rs571888393;rs184896541;rs189802961
cg00978415	-0.123813	0.775776	7.62622e-05	0.00109828	0.699891	0.823704	0.123813	1	151345771	R	SELENBP1	TSS1500	opensea		rs567345730
cg15536242	-0.105213	0.708453	7.68443e-05	0.00110452	0.643968	0.74918	0.105213	12	56848590	R	MIP	TSS200	opensea		rs111294551;rs181163988
cg21857346	-0.100215	0.86432	8.49975e-05	0.00119272	0.802898	0.903113	0.100215	8	40010823	F	C8orf4	TSS200	opensea		rs117855846;rs189742680
cg09520037	-0.106685	0.875847	8.79886e-05	0.00122404	0.810459	0.917144	0.106685	8	123859156	F	ZHX2	5'UTR	opensea		rs529012965;rs16897531;rs78982787
cg08040972	-0.138385	0.395044	8.86742e-05	0.00123113	0.310227	0.448612	0.138385	4	86699633	R	ARHGAP24	TSS1500	opensea		rs113072385;rs570161285;rs189850524
cg22461637	-0.12148	0.893048	9.46506e-05	0.00129473	0.818592	0.940073	0.12148	10	89711788	F	PTEN	5'UTR	opensea		rs568261304;rs192026853
cg19657502	-0.110169	0.760995	9.73854e-05	0.00132357	0.693472	0.803641	0.110169	4	141349279	F	CLGN	TSS1500	shore	chr4:141348042-141348957	rs540251969
cg25353401	-0.13147	0.726338	0.000102388	0.00137488	0.645759	0.777229	0.13147	21	17911066	R	MIRLET7C	TSS1500	opensea		rs546933050
cg18420655	-0.12618	0.805482	0.000102825	0.00137904	0.728146	0.854326	0.12618	18	61419384	R	SERPINB7	TSS1500	opensea		rs114639814;rs541859131
cg06473925	-0.155204	0.336188	0.0001032	0.00138293	0.241063	0.396267	0.155204	9	104241495	R	TMEM246	5'UTR	opensea		rs553513033;rs143962211;rs116334743
cg27365261	-0.116925	0.842527	0.00010629	0.00141452	0.770864	0.887789	0.116925	2	179164052	R	OSBPL6	5'UTR	opensea		rs531585643;rs375805179
cg24017056	-0.142588	0.699871	0.000110825	0.00145927	0.612478	0.755066	0.142588	15	80366893	R	ZFAND6	5'UTR	opensea		rs143190358;rs556672794
cg18806815	-0.120236	0.538111	0.000112934	0.00148033	0.464418	0.584654	0.120236	15	55666689	F	MIR628	TSS1500	opensea		rs546791705
cg11338734	-0.110889	0.839013	0.000114125	0.00149184	0.771049	0.881938	0.110889	1	41204373	R	NFYC	TSS200	opensea		rs138924967;rs572747475
cg14067880	-0.1145	0.873336	0.000116146	0.00151127	0.803159	0.917658	0.1145	4	41539307	R	LIMCH1	5'UTR	opensea		rs140586903;rs116351812
cg08123341	-0.132318	0.560591	0.000116258	0.0015125	0.479492	0.611811	0.132318	12	41301354	R	CNTN1	TSS1500	opensea		rs11178982;rs537389981
cg25101462	-0.146022	0.495266	0.000119557	0.0015447	0.405769	0.551791	0.146022	2	160412499	F	BAZ2B	5'UTR	opensea
cg02656169	-0.107677	0.865938	0.000120079	0.00155008	0.799942	0.90762	0.107677	12	121792898	F	ANAPC5	TSS1500	shelf	chr12:121789970-121790274
cg09985492	-0.122309	0.46822	0.000121982	0.0015693	0.393257	0.515565	0.122309	15	42803176	R	SNAP23	5'UTR	opensea		rs2617233;rs188971762
cg04954709	-0.123381	0.87986	0.000123717	0.00158597	0.80424	0.92762	0.123381	1	158736887	R	OR6N1	TSS1500	opensea		rs561684504;rs573788704
cg00071622	-0.106464	0.819876	0.000124732	0.00159513	0.754624	0.861088	0.106464	4	108814109	F	SGMS2	TSS1500	opensea		rs557502349
cg26128464	-0.102488	0.830173	0.000124966	0.00159743	0.767358	0.869846	0.102488	2	30737741	R	LCLAT1	5'UTR	opensea		rs184078142;rs17009601;rs538368324;rs552107070
cg13935535	-0.10778	0.880815	0.00012596	0.00160691	0.814756	0.922537	0.10778	22	40931819	F	MKL1	5'UTR	opensea		rs139206010;rs148985867;rs572728747
cg07012460	-0.109061	0.717841	0.000127721	0.00162365	0.650997	0.760058	0.109061	7	1127709	F	GPER	5'UTR	shore	chr7:1126578-1126910
cg00408605	-0.126683	0.882377	0.000131587	0.00166088	0.804733	0.931415	0.126683	8	141466079	R	TRAPPC9	5'UTR	shore	chr8:141467218-141467927	rs185591652
cg25719685	-0.127536	0.444549	0.000136269	0.00170434	0.366382	0.493918	0.127536	3	100353892	F	ADGRG7	TSS1500	opensea		rs561005834;rs111528085;rs111599339
cg00600584	-0.157698	0.485086	0.000139512	0.00173431	0.388432	0.54613	0.157698	3	189347814	R	TP63	TSS1500	opensea		rs2178413;rs535232037;rs555145347
cg11322936	-0.138675	0.84558	0.00014515	0.00178711	0.760585	0.899261	0.138675	10	46065860	R	MARCH8	5'UTR	opensea		rs12767109;rs541103073
cg02953335	-0.121994	0.878605	0.000149535	0.0018275	0.803835	0.925829	0.121994	3	173322271	R	NLGN1	5'UTR	opensea		rs559825817;rs3844523
cg08967287	-0.104552	0.850879	0.000154599	0.00187444	0.786799	0.89135	0.104552	X	145110222	R	MIR891A	TSS1500	opensea
cg24550026	-0.126842	0.386888	0.000159229	0.00191628	0.309146	0.435988	0.126842	1	114430031	F	BCL2L15	1stExon	opensea		rs146604347
cg22447989	-0.11118	0.599795	0.000161861	0.00194068	0.531652	0.642832	0.11118	12	113375561	R	OAS3	TSS1500	shore	chr12:113376185-113376493
cg20001070	-0.11563	0.644735	0.000163035	0.00195162	0.573865	0.689495	0.11563	7	48131586	R	UPP1	5'UTR	shore	chr7:48128727-48129961	rs13240650;rs113640172;rs13227958
cg15250865	-0.109406	0.811229	0.000168457	0.0019994	0.744174	0.85358	0.109406	2	202006201	R	CFLAR	5'UTR	opensea
cg19262433	-0.110344	0.850866	0.000172991	0.00203983	0.783236	0.89358	0.110344	1	210124964	F	SYT14	5'UTR	opensea		rs147588120;rs185568103
cg12303515	-0.126048	0.794691	0.000177148	0.00207672	0.717436	0.843484	0.126048	4	124316802	F	SPRY1	TSS1500	shore	chr4:124318307-124319998	rs539245468
cg22017903	-0.100828	0.825581	0.000181233	0.00211364	0.763783	0.864611	0.100828	4	48654166	F	FRYL	5'UTR	opensea		rs149748620
cg06186910	-0.101602	0.783087	0.000182594	0.0021256	0.720815	0.822417	0.101602	18	1359997	F	LINC00470	TSS1500	opensea		rs148180271
cg18088311	-0.111093	0.890518	0.000188596	0.00217687	0.822429	0.933522	0.111093	4	68289162	R	LOC101927237	TSS1500	opensea		rs11131705;rs556780959
cg16819400	-0.111225	0.786469	0.000188662	0.00217732	0.718299	0.829524	0.111225	10	14632126	R	FAM107B	5'UTR	opensea		rs551021004;rs7907299
cg04241281	-0.129014	0.798052	0.000189111	0.00218137	0.71898	0.847993	0.129014	10	13147286	R	OPTN	5'UTR	opensea		rs1251134
cg25633983	-0.151007	0.805742	0.000189359	0.00218343	0.713189	0.864196	0.151007	1	98261042	R	DPYD-AS2	TSS1500	opensea		rs17117179
cg13974436	-0.125566	0.547645	0.000191516	0.00220205	0.470685	0.596251	0.125566	5	9402292	F	SEMA5A	5'UTR	opensea		rs553551253
cg17832871	-0.102352	0.225901	0.000195651	0.00223776	0.163169	0.265522	0.102352	17	79996924	R	DCXR	TSS1500	shore	chr17:79994780-79995664	rs12603668
cg21812670	-0.108693	0.376324	0.000223975	0.00247614	0.309705	0.418398	0.108693	1	76251636	F	SNORD45C	TSS1500	opensea		rs570929116;rs184098945
cg27197276	-0.117306	0.895781	0.000240985	0.00261468	0.823884	0.94119	0.117306	15	62357710	R	C2CD4A	TSS1500	shelf	chr15:62359827-62360995
cg26482199	-0.121894	0.81445	0.000241589	0.00261964	0.739741	0.861635	0.121894	10	101990787	R	CHUK	TSS1500	shore	chr10:101989127-101989533
cg10215274	-0.148664	0.832691	0.000244711	0.00264454	0.741574	0.890238	0.148664	1	153320663	F	PGLYRP4	5'UTR	opensea		rs113237940;rs549514361;rs569281251;rs2916206;rs558013318
cg18556587	-0.108132	0.662436	0.000247261	0.00266569	0.596162	0.704294	0.108132	2	159909020	R	TANC1	5'UTR	opensea		rs573926424
cg13424649	-0.106605	0.782454	0.000247884	0.00267086	0.717115	0.82372	0.106605	11	48327401	R	OR4S1	TSS1500	opensea		rs148149541;rs4623932;rs527421564
cg27186231	-0.127468	0.803145	0.000248683	0.00267744	0.725019	0.852487	0.127468	12	100866177	F	NR1H4	TSS1500	opensea
cg01204646	-0.111682	0.832013	0.000254078	0.00271955	0.763563	0.875244	0.111682	20	44043638	F	PIGT	TSS1500	shore	chr20:44044652-44045147	rs543322878
cg04608271	-0.135832	0.769124	0.000254664	0.00272439	0.685873	0.821705	0.135832	12	53844597	R	PCBP2	TSS1500	shore	chr12:53845668-53846606	rs544097125
cg22715321	-0.118084	0.859621	0.000259514	0.00276213	0.787247	0.905331	0.118084	19	9437779	R	ZNF559	5'UTR	shelf	chr19:9434784-9435144	rs537731740;rs185199705;rs59704988;rs544982559
cg12851651	-0.100084	0.620399	0.000260653	0.00277105	0.559057	0.659141	0.100084	2	102685451	R	IL1R1	TSS1500	opensea		rs6755229
cg01775379	-0.119974	0.657557	0.000264398	0.00280073	0.584025	0.703999	0.119974	2	159316264	F	PKP4	5'UTR	shore	chr2:159313652-159314813	rs535940501;rs573347626;rs3047994
cg05219035	-0.106517	0.811041	0.000282518	0.00294223	0.745757	0.852274	0.106517	X	152161930	F	PNMA5	TSS1500	shore	chrX:152162552-152162842
cg22095128	-0.12019	0.902135	0.000285099	0.00296217	0.82847	0.94866	0.12019	13	33754450	F	STARD13	5'UTR	opensea		rs538409442;rs59803625
cg11783376	-0.10747	0.584363	0.000296251	0.00304928	0.518494	0.625964	0.10747	5	140776805	F	PCDHGB5	TSS1500	shore	chr5:140777442-140777938	rs563338293;rs532503951;rs552218945;rs565956732
cg17388638	-0.101127	0.909111	0.000298524	0.00306649	0.84713	0.948257	0.101127	22	30306981	F	MTMR3	5'UTR	opensea		rs116619778;rs542455511;rs73396848;rs189710507;rs145379694
cg07038690	-0.102564	0.54433	0.000302931	0.00310018	0.481468	0.584032	0.102564	19	48167405	R	GLTSCR1	5'UTR	opensea		rs544110820;rs112500701
cg13860573	-0.121793	0.573861	0.000310116	0.00315384	0.499213	0.621006	0.121793	3	136649005	R	NCK1	TSS1500	opensea		rs537436579
cg01625382	-0.108001	0.802531	0.000324264	0.0032608	0.736337	0.844338	0.108001	4	186167819	R	SNX25	5'UTR	opensea		rs3108254;rs549590292
cg22456809	-0.107363	0.827563	0.000336027	0.00335079	0.76176	0.869122	0.107363	4	155483849	F	FGB	TSS1500	opensea		rs529951990
cg13462525	-0.113093	0.762288	0.000374212	0.00362997	0.692973	0.806066	0.113093	2	173420046	F	PDK1	TSS1500	shore	chr2:173420200-173421443	rs550114140;rs568320709
cg27403989	-0.116172	0.656071	0.000379671	0.00367028	0.584869	0.701041	0.116172	7	87501783	F	SLC25A40	5'UTR	shelf	chr7:87505100-87506493	rs576906181;rs564231572
cg01007821	-0.128605	0.846156	0.000382372	0.00368963	0.767333	0.895938	0.128605	2	106019543	F	FHL2	5'UTR	shelf	chr2:106014878-106015884	rs35342923;rs12616624;rs181613981
cg01933276	-0.10656	0.779215	0.000382585	0.00369088	0.713905	0.820464	0.10656	19	40004430	F	SELV	TSS1500	shore	chr19:40005648-40005869	rs545550813;rs189921087;rs559696997;rs542952147
cg08850169	-0.113282	0.62599	0.000382688	0.0036914	0.556559	0.669841	0.113282	1	161171469	F	NDUFS2	5'UTR	shore	chr1:161171809-161172256	rs563239287;rs529151915
cg24774953	-0.169985	0.775158	0.00039134	0.00375237	0.670974	0.840959	0.169985	7	72740083	R	TRIM50	5'UTR	shore	chr7:72741804-72742710	rs2353062;rs545761056;rs182956504
cg02950233	-0.108573	0.837733	0.000392577	0.00376192	0.771188	0.879761	0.108573	19	9296138	R	OR7D2	TSS200	opensea		rs10422604
cg04247225	-0.10271	0.492998	0.000393519	0.00376785	0.430046	0.532757	0.10271	7	864411	F	SUN1	5'UTR	shore	chr7:862515-862800	rs552251711;rs565497134;rs6951803;rs146865803;rs567994835
cg18100209	-0.102134	0.616263	0.000394941	0.00377792	0.553665	0.655799	0.102134	11	8775859	R	ST5	5'UTR	opensea
cg01394339	-0.101957	0.503155	0.00039618	0.00378679	0.440666	0.542622	0.101957	6	73972288	R	KHDC1	5'UTR	shore	chr6:73972819-73973027	rs565020475
cg24761295	-0.105405	0.793367	0.000411924	0.00389901	0.728764	0.834169	0.105405	X	124097806	F	ODZ1	TSS200	opensea
cg19580166	-0.116927	0.828217	0.000424055	0.00398568	0.756552	0.873479	0.116927	1	84629965	F	PRKACB	TSS1500	opensea		rs573403164
cg01283976	-0.117352	0.707862	0.000429988	0.00402731	0.635937	0.753289	0.117352	12	5353683	F	LOC101929584	TSS1500	opensea		rs545737739
cg04080875	-0.141017	0.408776	0.000440027	0.00409718	0.322346	0.463363	0.141017	4	108759768	R	SGMS2	5'UTR	opensea		rs553663924;rs573323272
cg08240652	-0.106762	0.817497	0.000456633	0.00421389	0.752062	0.858824	0.106762	2	40682207	F	SLC8A1	5'UTR	shelf	chr2:40678477-40678717	rs190620043
cg05138383	-0.106884	0.864108	0.000463261	0.00425953	0.798599	0.905483	0.106884	10	52646402	F	A1CF	TSS1500	opensea		rs367600868;rs542501540
cg19323832	-0.128824	0.859091	0.000463528	0.00426116	0.780135	0.908959	0.128824	6	29323978	R	OR5V1	1stExon	opensea
cg05768005	-0.114696	0.353619	0.000474055	0.00433357	0.283321	0.398017	0.114696	17	8094486	F	C17orf59	TSS1500	shore	chr17:8092418-8093706	rs73245443
cg11384661	-0.109336	0.345457	0.000483745	0.00439788	0.278444	0.387781	0.109336	1	238025414	R	LOC100130331	TSS200	opensea		rs143050631
cg16087188	-0.12719	0.79113	0.000499177	0.00450174	0.713175	0.840365	0.12719	13	102141020	R	ITGBL1	TSS1500	opensea		rs181707900
cg09422301	-0.115764	0.63749	0.000506441	0.00455115	0.566538	0.682302	0.115764	6	24494043	F	ALDH5A1	TSS1500	shore	chr6:24494664-24495670	rs79015369;rs186278210
cg24796870	-0.105649	0.802161	0.000509522	0.00457138	0.737408	0.843057	0.105649	4	56377288	F	CLOCK	5'UTR	opensea		rs147700836;rs528804527;rs371447355
cg08024038	-0.102587	0.466286	0.000511937	0.00458652	0.40341	0.505997	0.102587	17	17616235	R	RAI1	5'UTR	opensea
cg18069568	-0.125253	0.458219	0.00051424	0.00460113	0.381451	0.506704	0.125253	18	43683922	F	ATP5A1	5'UTR	shore	chr18:43684113-43684847
cg07324898	-0.105613	0.874833	0.000527306	0.00468739	0.810103	0.915716	0.105613	12	55758860	R	OR6C75	TSS200	opensea		rs74090685;rs7962135
cg07277549	-0.113251	0.581205	0.00052877	0.00469727	0.511793	0.625044	0.113251	7	30509141	F	NOD1	5'UTR	opensea		rs554685450
cg18542842	-0.104403	0.910939	0.000543403	0.00479211	0.846951	0.951353	0.104403	3	63857914	F	ATXN7	5'UTR	opensea		rs545290710;rs563879998;rs554791819
cg26201776	-0.121648	0.496517	0.000565002	0.00492887	0.421958	0.543606	0.121648	11	59806563	F	OOSP2	TSS1500	opensea		rs555985263;rs143813841
cg07551216	-0.104843	0.821203	0.000568567	0.00495138	0.756944	0.861788	0.104843	4	88720044	F	IBSP	TSS1500	opensea		rs547137254;rs186654216
cg19096976	-0.106769	0.823545	0.000570127	0.00496197	0.758106	0.864875	0.106769	21	31721428	R	KRTAP23-1	TSS1500	opensea		rs74825412;rs187055296
cg06884805	-0.137473	0.43968	0.00057066	0.00496558	0.355422	0.492895	0.137473	11	13360096	R	ARNTL	5'UTR	opensea		rs140579349
cg25187161	-0.107264	0.368512	0.000573005	0.0049803	0.30277	0.410034	0.107264	1	29510025	R	SFRS4	TSS1500	shore	chr1:29507976-29508686
cg02233041	-0.173322	0.419173	0.000586163	0.00506614	0.312944	0.486265	0.173322	4	122085560	R	TNIP3	TSS200	opensea		rs116665727
cg27371451	-0.105644	0.827278	0.000588231	0.0050806	0.762528	0.868172	0.105644	19	45060276	F	CEACAM22P	TSS200	opensea		rs556565538;rs190525402;rs544475227;rs182449153
cg09841842	-0.130515	0.384419	0.000592868	0.00511074	0.304426	0.43494	0.130515	14	51974848	F	FRMD6	5'UTR	opensea		rs559020656;rs575614748;rs182434151
cg24276541	-0.119615	0.566738	0.000603742	0.00517999	0.493425	0.61304	0.119615	11	59806469	F	OOSP2	TSS1500	opensea		rs78436010
cg03081597	-0.109188	0.523334	0.000606471	0.00519718	0.456412	0.5656	0.109188	11	46615847	F	AMBRA1	TSS1500	shore	chr11:46615197-46615664	rs188101538
cg13858197	-0.101803	0.86276	0.000620357	0.00528486	0.800365	0.902168	0.101803	5	55062285	F	DDX4	TSS1500	opensea		rs112976949;rs137857875;rs149456950
cg23080845	-0.102206	0.783878	0.000620752	0.00528733	0.721235	0.823442	0.102206	6	16413699	R	ATXN1	5'UTR	opensea		rs4716067
cg17816488	-0.127315	0.474525	0.000663604	0.0055539	0.396493	0.523808	0.127315	4	122138797	F	TNIP3	TSS1500	opensea		rs146249785;rs35449703;rs182491782
cg27595123	-0.1146	0.870091	0.0006706	0.00559613	0.799852	0.914452	0.1146	7	122636572	F	TAS2R16	TSS1500	opensea		rs568663634;rs565015389;rs530860429
cg19401149	-0.125726	0.556351	0.000706054	0.0058095	0.479293	0.605019	0.125726	8	6796618	R	DEFA4	TSS1500	opensea		rs45482601;rs57293175
cg02274033	-0.109265	0.563051	0.00072574	0.00592876	0.496082	0.605347	0.109265	3	132831676	F	TMEM108	5'UTR	opensea
cg07300408	-0.110531	0.441933	0.000735932	0.00599172	0.374188	0.484719	0.110531	14	21058360	F	RNASE12	1stExon	opensea		rs558724315;rs181447538
cg10822986	-0.131974	0.690464	0.000741579	0.0060258	0.609577	0.741551	0.131974	9	75765398	R	ANXA1	TSS1500	opensea		rs117038162;rs148626053;rs533045213
cg10035818	-0.100806	0.814141	0.00074192	0.00602767	0.752357	0.853163	0.100806	2	203695357	F	ICA1L	TSS1500	opensea
cg15735483	-0.123963	0.790824	0.000753782	0.00609895	0.714846	0.83881	0.123963	X	20135349	F	MAP7D2	TSS1500	island	chrX:20134203-20135350
cg15564949	-0.11266	0.652476	0.000766784	0.00617642	0.583426	0.696087	0.11266	2	166937973	R	LOC101929680	TSS200	opensea		rs146183280
cg14703454	-0.134931	0.454565	0.000814071	0.00645233	0.371865	0.506796	0.134931	3	108065259	F	HHLA2	5'UTR	opensea		rs187808490
cg02041484	-0.11794	0.466981	0.000816849	0.0064685	0.394696	0.512636	0.11794	7	129266958	R	NRF1	5'UTR	opensea		rs531617363;rs143853269
cg13149454	-0.101254	0.834684	0.000843156	0.00662	0.772625	0.873879	0.101254	3	152060184	F	TMEM14E	TSS1500	opensea		rs187151467;rs191543003
cg11182146	-0.126257	0.59174	0.000878279	0.00682371	0.514357	0.640613	0.126257	7	75683663	R	MDH2	5'UTR	opensea		rs192628409
cg22082462	-0.105448	0.597574	0.000880167	0.00683457	0.532945	0.638392	0.105448	14	24540415	R	CPNE6	TSS1500	opensea		rs536805513;rs556749717;rs535747579;rs184857794
cg21761307	-0.103171	0.419143	0.000922076	0.00707667	0.355909	0.45908	0.103171	1	21475984	F	EIF4G3	5'UTR	opensea		rs148735438;rs142278633;rs576999901
cg26521278	-0.100889	0.843546	0.000926134	0.00709915	0.781711	0.8826	0.100889	12	119771257	F	CCDC60	TSS1500	shore	chr12:119772353-119772594	rs558655017
cg06196379	-0.104241	0.416952	0.000936216	0.00715756	0.353062	0.457303	0.104241	6	41254885	R	TREM1	TSS1500	opensea		rs186758118
cg02995319	-0.112746	0.815986	0.00099537	0.00749657	0.746884	0.85963	0.112746	12	123215885	R	HCAR1	TSS1500	opensea		rs541525602;rs560043252;rs4759383;rs11431610;rs552121933
cg07356135	-0.111928	0.736126	0.00100898	0.00757201	0.667525	0.779453	0.111928	8	49965470	R	C8orf22	TSS1500	opensea		rs532927133;rs118137294
cg22182936	-0.105934	0.509495	0.00103524	0.00771768	0.444568	0.550501	0.105934	13	36070148	F	NBEA	5'UTR	opensea		rs527824108
cg09464268	-0.12184	0.572995	0.00103723	0.00772865	0.498319	0.620159	0.12184	17	32266	R	DOC2B	TSS1500	shore	chr17:29994-31868	rs549025823;rs8067016;rs571172533
cg10933959	-0.10993	0.54323	0.0010396	0.00774248	0.475854	0.585783	0.10993	15	100890907	R	FLJ42289	TSS1500	shore	chr15:100890242-100890494
cg25408093	-0.101032	0.555571	0.0010817	0.00797399	0.493649	0.59468	0.101032	5	150536132	F	ANXA6	5'UTR	shore	chr5:150537019-150537418	rs529105766;rs368978496
cg07306426	-0.111838	0.392784	0.00109697	0.00805569	0.324238	0.436076	0.111838	20	43990103	R	SYS1	TSS1500	shore	chr20:43991615-43992376	rs2743411
cg11088671	-0.106054	0.805161	0.00109953	0.00807035	0.74016	0.846214	0.106054	4	71019861	F	PRR27	TSS200	opensea		rs545922520;rs79073575;rs141561214
cg20260904	-0.101801	0.57431	0.00110806	0.00811758	0.511916	0.613717	0.101801	1	186803745	R	PLA2G4A	5'UTR	opensea		rs560326388;rs527749209
cg13999433	-0.11059	0.481588	0.00115149	0.00835179	0.413806	0.524397	0.11059	9	117156883	F	AKNA	TSS200	shelf	chr9:117160139-117161064	rs113947204
cg27488007	-0.118262	0.641759	0.0011681	0.00844039	0.569276	0.687537	0.118262	10	126845714	R	CTBP2	5'UTR	shore	chr10:126847224-126851327	rs577663308;rs544994400;rs563843282
cg19378216	-0.101153	0.820223	0.00116912	0.00844616	0.758226	0.859379	0.101153	20	31870775	F	C20orf114	TSS200	opensea		rs532581218
cg11196813	-0.122732	0.409252	0.00117739	0.00848918	0.33403	0.456762	0.122732	9	8734288	F	PTPRD	TSS1500	opensea		rs572061126
cg02856860	-0.106262	0.420024	0.0011988	0.00860326	0.354895	0.461158	0.106262	6	35228552	F	ZNF76	5'UTR	shore	chr6:35226897-35227851	rs576738957;rs536633323
cg25559654	-0.135086	0.385567	0.00120233	0.00862258	0.302772	0.437859	0.135086	1	158800969	R	MNDA	TSS200	opensea
cg10426076	-0.125643	0.476298	0.00120243	0.00862295	0.399291	0.524934	0.125643	11	57158282	F	PRG2	TSS200	opensea		rs519628;rs76536509
cg16354404	-0.104011	0.623497	0.00122148	0.00872208	0.559749	0.663759	0.104011	11	94280121	R	FUT4	1stExon	shore	chr11:94276894-94278913	rs115746467;rs187748934
cg08785207	-0.129927	0.523266	0.00125315	0.0088871	0.443634	0.573561	0.129927	7	44661104	R	OGDH	5'UTR	opensea		rs575455617;rs539675169
cg13941682	-0.11603	0.617682	0.00127487	0.00900369	0.546567	0.662597	0.11603	4	702545	R	PCGF3	5'UTR	shelf	chr4:698302-698692
cg14191571	-0.110288	0.534374	0.00133528	0.00931441	0.466778	0.577066	0.110288	2	157330982	F	GPD2	5'UTR	opensea		rs138036774
cg25056645	-0.127386	0.524173	0.00135173	0.00939718	0.446098	0.573484	0.127386	12	6581239	F	VAMP1	TSS1500	shore	chr12:6579555-6580429	rs189050186
cg18770690	-0.105152	0.883471	0.00135641	0.00942292	0.819023	0.924175	0.105152	14	103388471	F	AMN	TSS1500	shore	chr14:103389016-103390248	rs573714570;rs542575625
cg14815878	-0.101611	0.842613	0.00138562	0.00957558	0.780335	0.881946	0.101611	6	22297336	R	PRL	1stExon	opensea		rs190888938;rs570146362
cg13391244	-0.107333	0.507189	0.00138708	0.00958316	0.441405	0.548738	0.107333	7	120629638	R	C7orf58	5'UTR	opensea		rs202149555
cg27495636	-0.111476	0.850815	0.00140525	0.00967659	0.782491	0.893967	0.111476	8	128427572	F	POU5F1B	TSS1500	opensea		rs551063366;rs553452514;rs181639216
cg15365302	-0.10551	0.384523	0.00143064	0.00979915	0.319855	0.425365	0.10551	18	53178007	R	TCF4	TSS200	opensea		rs12956259;rs549643048
cg08869846	-0.100376	0.586413	0.00152977	0.0102956	0.524892	0.625268	0.100376	3	148939743	F	CP	1stExon	opensea		rs185578646
cg26895027	-0.115222	0.76693	0.00154042	0.0103484	0.69631	0.811532	0.115222	2	202288059	R	TRAK2	5'UTR	opensea
cg03665151	-0.12851	0.520866	0.00154459	0.0103682	0.442102	0.570612	0.12851	2	17939460	R	GEN1	5'UTR	shelf	chr2:17934555-17935902
cg14263098	-0.10957	0.798175	0.00156165	0.0104531	0.731019	0.840589	0.10957	9	95737070	R	FGD3	5'UTR	opensea		rs150244025;rs375292306
cg19870512	-0.103158	0.178826	0.00159717	0.0106296	0.1156	0.218758	0.103158	12	4919081	R	KCNA6	5'UTR	island	chr12:4918273-4919657	rs12812181
cg07085152	-0.121904	0.499515	0.00159817	0.0106349	0.424799	0.546704	0.121904	9	135035970	R	NTNG2	TSS1500	shore	chr9:135036713-135038933	rs564356600;rs573456762;rs192716751
cg25648980	-0.101361	0.509233	0.00163793	0.0108314	0.447109	0.548469	0.101361	12	51719079	F	BIN2	TSS1500	opensea
cg08268848	-0.106131	0.620288	0.00164065	0.0108446	0.555239	0.661371	0.106131	2	145278799	R	LINC01412	TSS1500	shelf	chr2:145273456-145275378
cg01742370	-0.113068	0.552124	0.0016851	0.0110587	0.482824	0.595893	0.113068	1	228352412	R	C1orf69	TSS1500	shore	chr1:228353108-228353986	rs565632955;rs534628578;rs141881584
cg19149957	-0.125555	0.511374	0.00168681	0.0110677	0.434421	0.559976	0.125555	4	48245481	F	TEC	5'UTR	opensea		rs532766975;rs142581140;rs17574819
cg02997962	-0.107961	0.406457	0.00170318	0.0111443	0.340287	0.448248	0.107961	20	20036779	R	C20orf26	5'UTR	shelf	chr20:20032740-20033471	rs577686399;rs146879767;rs77620435;rs531795520
cg08479277	-0.12038	0.805798	0.00170685	0.0111624	0.732017	0.852397	0.12038	1	85350632	F	LPAR3	5'UTR	opensea		rs76826134;rs536158691;rs1886644
cg24102749	-0.109068	0.405654	0.00173306	0.0112883	0.338806	0.447874	0.109068	7	141646814	R	CLEC5A	TSS200	opensea		rs548616360
cg12398777	-0.11151	0.395476	0.00173763	0.0113102	0.327131	0.438641	0.11151	8	57472469	F	LINC00968	TSS200	opensea
cg08876401	-0.120113	0.490802	0.00173842	0.0113139	0.417184	0.537297	0.120113	21	34865077	F	DNAJC28	TSS1500	shore	chr21:34863644-34864268	rs543300706;rs565068993;rs532338882;rs188715392
cg05653176	-0.105905	0.411169	0.00176612	0.011445	0.34626	0.452164	0.105905	18	11857270	R	GNAL	TSS200	opensea		rs150163886;rs555486908;rs138607699
cg11606261	-0.105615	0.338254	0.00179066	0.0115634	0.273522	0.379137	0.105615	12	53775336	R	SP1	5'UTR	shore	chr12:53774336-53774603	rs563658423
cg08043317	-0.129657	0.52399	0.00181883	0.0116955	0.444523	0.57418	0.129657	10	12233959	F	NUDT5	5'UTR	shelf	chr10:12237832-12238377	rs538952232;rs114449386;rs7901293;rs549824135;rs541307426;rs555121488
cg09324018	-0.119851	0.395957	0.00183653	0.0117823	0.322499	0.442351	0.119851	2	16839610	F	FAM49A	5'UTR	opensea		rs372066270
cg03926751	-0.100042	0.419144	0.00185771	0.0118819	0.357828	0.45787	0.100042	4	88140261	F	KLHL8	5'UTR	shore	chr4:88140842-88141945
cg17360849	-0.11582	0.508602	0.00186443	0.0119146	0.437616	0.553436	0.11582	1	201688419	R	MIR5191	TSS1500	opensea
cg01600676	-0.10713	0.464297	0.00186554	0.0119199	0.398637	0.505767	0.10713	11	73310242	F	FAM168A	TSS1500	shore	chr11:73308799-73309500	rs542539108
cg18473335	-0.10025	0.5482	0.0019395	0.0122679	0.486756	0.587007	0.10025	14	24540174	R	CPNE6	TSS1500	opensea
cg25723459	-0.111335	0.506658	0.00194071	0.0122726	0.43842	0.549755	0.111335	11	126245829	R	ST3GAL4	5'UTR	opensea		rs11351520;rs191381212
cg05633290	-0.114105	0.446211	0.00204367	0.0127494	0.376276	0.490381	0.114105	8	130693476	F	CCDC26	TSS1500	opensea		rs578016264
cg14155246	-0.106365	0.661665	0.00205267	0.0127894	0.596473	0.702838	0.106365	3	171528937	F	PLD1	TSS1500	shore	chr3:171527617-171528458	rs535218917
cg04538404	-0.117637	0.457042	0.00207109	0.0128727	0.384942	0.502579	0.117637	2	48116881	R	FBXO11	TSS1500	opensea		rs564433009;rs144120734;rs547038824;rs192850864
cg03776905	-0.111646	0.556678	0.00207495	0.0128896	0.48825	0.599895	0.111646	6	86295700	R	SNX14	5'UTR	opensea		rs116522669;rs570372291;rs537393775
cg03583084	-0.119307	0.801759	0.00208759	0.0129473	0.728635	0.847942	0.119307	5	135470774	R	SMAD5-AS1	TSS200	shore	chr5:135468349-135469162	rs191135869
cg18646784	-0.119893	0.586724	0.00209882	0.0129959	0.513241	0.633134	0.119893	1	44799317	F	ERI3	5'UTR	opensea
cg21524602	-0.11165	0.563576	0.00212125	0.0130972	0.495145	0.606795	0.11165	10	64563627	F	ADO	TSS1500	shore	chr10:64564435-64565818	rs556054243
cg23895722	-0.101298	0.401808	0.00216346	0.0132879	0.339723	0.44102	0.101298	11	128776112	F	C11orf45	TSS1500	opensea
cg10575075	-0.113402	0.617027	0.00216616	0.0133017	0.547522	0.660924	0.113402	10	31288634	R	ZNF438	5'UTR	opensea
cg26026551	-0.109107	0.451771	0.0022409	0.0136358	0.3849	0.494006	0.109107	7	44787496	F	ZMIZ2	TSS1500	shore	chr7:44788714-44789119	rs539282431;rs547672479
cg04505750	-0.101649	0.392356	0.00226305	0.0137322	0.330055	0.431704	0.101649	1	12774815	F	AADACL3	TSS1500	opensea		rs559986450;rs528934489;rs78453302
cg16526526	-0.102478	0.609155	0.00230902	0.0139329	0.546346	0.648824	0.102478	2	32490789	F	NLRC4	TSS1500	opensea		rs549906528;rs114945879
cg24914818	-0.130666	0.517966	0.0023332	0.0140371	0.43788	0.568546	0.130666	17	35722751	F	ACACA	5'UTR	opensea
cg08358676	-0.12566	0.480354	0.00235762	0.0141438	0.403337	0.528997	0.12566	8	93969144	F	TRIQK	5'UTR	opensea		rs532661856;rs541577713
cg12074801	-0.113504	0.489309	0.00244756	0.0145385	0.419742	0.533246	0.113504	8	37967091	R	ASH2L	5'UTR	shelf	chr8:37962449-37963453	rs549419543
cg11367172	-0.103396	0.33112	0.00244953	0.0145469	0.267749	0.371145	0.103396	7	55605450	F	VOPP1	TSS200	opensea		rs74860935;rs537258408;rs549548255;rs567913211
cg03951335	-0.109297	0.501332	0.00249366	0.01474	0.434343	0.54364	0.109297	12	50000856	F	FAM186B	TSS1500	opensea		rs555754373
cg20287234	-0.100206	0.48495	0.00249685	0.0147538	0.423533	0.52374	0.100206	2	231789465	R	GPR55	5'UTR	opensea		rs542740120;rs2918008
cg21088438	-0.11691	0.440398	0.00251828	0.0148461	0.368744	0.485653	0.11691	14	70264869	R	SLC10A1	TSS1500	opensea
cg16051954	-0.111741	0.515267	0.00254083	0.0149392	0.44678	0.558521	0.111741	1	227139852	R	CABC1	5'UTR	opensea		rs191405149;rs115076923
cg21815704	-0.103724	0.504464	0.00258164	0.0151174	0.440892	0.544616	0.103724	1	193075249	F	GLRX2	TSS1500	shore	chr1:193074174-193074778	rs555646851;rs532374641
cg02332073	-0.103965	0.395284	0.00259272	0.0151649	0.331564	0.435529	0.103965	7	130372419	F	TSGA13	TSS1500	opensea		rs190962630;rs560917349;rs529436787
cg25578781	-0.113753	0.303516	0.00261041	0.0152436	0.233797	0.34755	0.113753	11	128446070	F	ETS1	5'UTR	opensea		rs368145841;rs371000443
cg05655915	-0.11719	0.423376	0.00264095	0.0153743	0.35155	0.46874	0.11719	17	80415420	R	NARF	TSS1500	shore	chr17:80416004-80417259	rs185221963;rs577779673;rs544917720;rs59649937
cg08082558	-0.104176	0.514941	0.00266444	0.015473	0.451091	0.555267	0.104176	18	53178443	F	TCF4	TSS1500	opensea		rs602554
cg00509610	-0.109661	0.451061	0.00270617	0.01565	0.38385	0.49351	0.109661	3	12528629	R	TSEN2	5'UTR	shelf	chr3:12525749-12526346	rs1699362
cg04375897	-0.109652	0.538011	0.00271067	0.0156674	0.470804	0.580457	0.109652	4	159603427	R	ETFDH	1stExon	opensea		rs121964954
cg11224582	-0.109052	0.246142	0.00279274	0.0160195	0.179303	0.288355	0.109052	12	4919138	R	KCNA6	5'UTR	island	chr12:4918273-4919657	rs543420698;rs556643103
cg05000446	-0.124382	0.526074	0.0029039	0.0164831	0.449839	0.574222	0.124382	9	35042395	R	C9orf131	1stExon	opensea		rs150578575;rs139660320;rs149562005
cg20904977	-0.12007	0.449447	0.00290403	0.0164835	0.375856	0.495926	0.12007	9	34185915	F	UBAP1	5'UTR	opensea		rs539682585
cg26959689	-0.116974	0.502731	0.00291501	0.0165283	0.431037	0.548012	0.116974	1	36949065	F	CSF3R	TSS200	opensea		rs117353394;rs537001535
cg21334129	-0.113087	0.470486	0.00291751	0.016538	0.401175	0.514261	0.113087	2	37873901	F	CDC42EP3	5'UTR	opensea		rs572227593;rs545868365;rs2231501;rs531474353
cg22720885	-0.108413	0.410503	0.00292583	0.0165719	0.344056	0.452469	0.108413	2	169926006	F	DHRS9	5'UTR	opensea		rs140058055;rs141479092
cg24576960	-0.109199	0.443225	0.00292751	0.0165796	0.376297	0.485496	0.109199	4	38875533	R	FAM114A1	5'UTR	opensea		rs570364266;rs140570645
cg06605044	-0.103929	0.576304	0.00295711	0.0167052	0.512605	0.616534	0.103929	6	12001644	R	LOC101928253	TSS200	opensea		rs181706786
cg00723395	-0.103745	0.542187	0.00300203	0.0168875	0.478601	0.582346	0.103745	9	614587	F	KANK1	5'UTR	opensea		rs147225374;rs111456061;rs58960694;rs568963440;rs187923323
cg22303915	-0.104494	0.61841	0.00300385	0.0168966	0.554365	0.658859	0.104494	4	85799868	R	WDFY3	5'UTR	opensea		rs141824205
cg20099461	-0.100185	0.467653	0.00300486	0.0168997	0.40625	0.506435	0.100185	12	51718966	F	BIN2	TSS1500	opensea
cg00428334	-0.106253	0.335274	0.0030256	0.0169836	0.270151	0.376404	0.106253	5	59553800	F	PDE4D	5'UTR	opensea
cg09524505	-0.100971	0.650053	0.00303612	0.0170275	0.588167	0.689139	0.100971	11	60917098	F	VPS37C	5'UTR	opensea		rs533931128;rs145116175
cg06468347	-0.104702	0.391794	0.00305936	0.0171221	0.327622	0.432324	0.104702	17	3705875	R	ITGAE	TSS1500	opensea
cg03454480	-0.104136	0.435611	0.00307654	0.0171917	0.371785	0.475921	0.104136	10	11879646	F	PROSER2	5'UTR	opensea		rs532419179
cg14480116	-0.111938	0.503172	0.00309767	0.017283	0.434565	0.546503	0.111938	2	65594890	R	SPRED2	TSS1500	opensea		rs565363919;rs533027300;rs543190589
cg07055315	-0.102811	0.491252	0.00317269	0.0175864	0.428239	0.53105	0.102811	2	32490835	F	NLRC4	TSS200	opensea		rs114945879
cg02991207	-0.107475	0.563498	0.00318763	0.0176467	0.497627	0.605102	0.107475	9	81760603	R	LOC101927450	TSS200	opensea		rs11138091;rs543239707
cg17435610	-0.110764	0.360174	0.00320879	0.0177333	0.292287	0.403051	0.110764	22	38731297	F	LOC400927-CSNK1E	5'UTR	opensea		rs555884805;rs574295163
cg01261013	-0.102858	0.564938	0.00321203	0.0177469	0.501896	0.604754	0.102858	21	37691747	R	MORC3	TSS1500	shore	chr21:37692208-37693059	rs529479252
cg01584932	-0.11669	0.520955	0.00322922	0.0178152	0.449435	0.566125	0.11669	2	74708767	F	TTC31	TSS1500	shore	chr2:74709164-74710110	rs141050683
cg10293909	-0.108314	0.475874	0.00333946	0.0182574	0.409488	0.517802	0.108314	2	75185152	R	POLE4	TSS1500	shore	chr2:75185567-75186177	rs112994704;rs187546926
cg01232552	-0.102862	0.348561	0.00334144	0.0182659	0.285516	0.388378	0.102862	22	25616205	R	CRYBB2	5'UTR	opensea		rs530949399
cg03307769	-0.102276	0.35512	0.00347507	0.0187948	0.292435	0.39471	0.102276	6	133056004	F	VNN3	TSS200	opensea
cg05956380	-0.119366	0.655303	0.00347587	0.0187979	0.582143	0.701509	0.119366	8	42350016	F	SLC20A2	5'UTR	opensea		rs192610747;rs546133085;rs565250176
cg20875821	-0.106007	0.494932	0.00358213	0.0192161	0.42996	0.535967	0.106007	18	61557735	F	SERPINB2	5'UTR	opensea		rs181336717;rs531320072
cg17290817	-0.102114	0.51704	0.00364634	0.0194674	0.454454	0.556568	0.102114	8	82191838	R	FABP5	TSS1500	shore	chr8:82192378-82193685	rs564295849;rs79370435;rs550283473;rs112853534
cg13801402	-0.112587	0.548236	0.00366037	0.0195239	0.479232	0.591818	0.112587	1	114429965	R	BCL2L15	1stExon	opensea		rs144140962;rs185505258;rs202039250;rs200731954;rs199687942
cg12765687	-0.103237	0.500377	0.00367503	0.0195775	0.437102	0.540339	0.103237	12	56029543	F	OR10P1	TSS1500	opensea		rs566294135;rs536931745;rs146736408;rs1474447
cg00842918	-0.111534	0.505976	0.0036778	0.0195878	0.437616	0.54915	0.111534	17	9940321	F	GAS7	TSS1500	opensea		rs183966271
cg13099313	-0.126697	0.539128	0.00368925	0.0196336	0.461476	0.588172	0.126697	5	36940505	R	NIPBL	5'UTR	opensea		rs185044525;rs566008343
cg20874785	-0.103418	0.492245	0.00371339	0.0197286	0.428859	0.532278	0.103418	2	74612674	F	LOC100189589	TSS200	opensea		rs540031842;rs150296524;rs573499171;rs534261999;rs73948791;rs377035539
cg13051977	-0.109646	0.459143	0.00377569	0.0199709	0.391941	0.501587	0.109646	1	45148001	R	C1orf228	5'UTR	opensea		rs554491442;rs112541846
cg00376294	-0.111804	0.475713	0.00381781	0.020133	0.407188	0.518991	0.111804	2	65594797	R	SPRED2	TSS1500	opensea		rs181295042;rs545603712
cg22319618	-0.102165	0.418941	0.00382782	0.0201688	0.356324	0.458489	0.102165	22	45562946	F	NUP50	5'UTR	shelf	chr22:45559298-45560172	rs574102007
cg07731392	-0.113209	0.539703	0.0038589	0.0202828	0.470317	0.583526	0.113209	1	203737972	R	LAX1	TSS1500	opensea		rs552968161
cg20351875	-0.106677	0.449445	0.00387905	0.0203609	0.384062	0.490739	0.106677	12	65015547	F	MIR548C	TSS1500	opensea
cg11471350	-0.108956	0.50423	0.0038815	0.0203705	0.437451	0.546406	0.108956	14	89925446	F	FOXN3	5'UTR	opensea		rs554149644;rs573047166;rs150222710;rs555249992;rs575545097
cg21492378	-0.109907	0.508497	0.00396053	0.0206732	0.441134	0.551042	0.109907	9	123850279	R	CEP110	TSS1500	opensea
cg17697159	-0.119955	0.854435	0.00409532	0.0211887	0.780914	0.900869	0.119955	3	185079532	R	MAP3K13	TSS1500	opensea		rs6804066
cg25585899	-0.101571	0.488735	0.00421938	0.0216633	0.426482	0.528053	0.101571	18	55405050	F	ATP8B1	5'UTR	opensea
cg20008101	-0.102975	0.487225	0.00425525	0.0217945	0.424111	0.527086	0.102975	14	55595227	R	LGALS3	TSS1500	shore	chr14:55595697-55596692	rs555210034
cg03187073	-0.100816	0.352567	0.00431427	0.0220099	0.290777	0.391593	0.100816	6	4890079	R	CDYL	5'UTR	opensea		rs535950288
cg25656007	-0.107594	0.371811	0.00438925	0.0222907	0.305866	0.41346	0.107594	9	135818057	F	TSC1	5'UTR	shore	chr9:135819526-135820529	rs532091645
cg04675844	-0.107099	0.546578	0.00440942	0.0223641	0.480937	0.588036	0.107099	8	42377477	R	SLC20A2	5'UTR	opensea
cg02854313	-0.118005	0.646821	0.00451504	0.0227488	0.574496	0.6925	0.118005	8	19409023	R	CSGALNACT1	5'UTR	opensea		rs559864399;rs144701822
cg03211711	-0.114012	0.507349	0.00458852	0.0230202	0.437471	0.551483	0.114012	2	32491049	F	NLRC4	TSS1500	opensea		rs420225;rs557042044
cg24480735	-0.12154	0.812153	0.00461391	0.0231164	0.737661	0.859201	0.12154	19	54219381	F	MIR521-2	TSS1500	opensea		rs4803167;rs529270488;rs79284182;rs559788357
cg21645341	-0.10446	0.520435	0.00462877	0.0231675	0.45641	0.560871	0.10446	13	49230980	F	CYSLTR2	5'UTR	opensea		rs553227637
cg00907842	-0.108499	0.375424	0.00463275	0.0231811	0.308925	0.417424	0.108499	5	39219245	F	FYB	5'UTR	opensea		rs545334439;rs73072525;rs114227674
cg09482891	-0.100933	0.492551	0.00463712	0.0231968	0.430688	0.531622	0.100933	2	149906909	R	LYPD6B	5'UTR	opensea
cg12172631	-0.104911	0.460948	0.0047653	0.0236571	0.396648	0.501559	0.104911	19	54584915	R	TARM1	TSS1500	opensea		rs79857992;rs587729367;rs181804600
cg08859787	-0.104512	0.566991	0.00481266	0.023831	0.502936	0.607448	0.104512	15	80190631	F	MTHFS	TSS1500	shore	chr15:80189006-80189695	rs534726754;rs547869683;rs568088880
cg22534097	-0.106394	0.514149	0.00485331	0.0239745	0.448939	0.555333	0.106394	10	92681082	F	ANKRD1	TSS200	opensea
cg20139501	-0.114955	0.518129	0.0048816	0.0240753	0.447672	0.562628	0.114955	15	101057936	R	CERS3	5'UTR	opensea
cg17588577	-0.110344	0.456743	0.00509264	0.0248247	0.389112	0.499457	0.110344	5	155753897	R	SGCD	1stExon	opensea		rs7724969;rs188925690;rs192662989;rs539260621
cg14476968	-0.105598	0.417182	0.00509861	0.0248466	0.352461	0.458058	0.105598	10	14594283	F	FAM107B	5'UTR	opensea		rs530292824;rs550527591
cg11702143	-0.105371	0.402809	0.00510974	0.0248868	0.338227	0.443597	0.105371	3	49423922	F	RHOA	5'UTR	opensea		rs554574265;rs146491006
cg17585528	-0.124577	0.768906	0.00511938	0.0249228	0.692553	0.817129	0.124577	3	187988060	R	LPP	5'UTR	opensea		rs16848776;rs544268304
cg02309841	-0.112199	0.491793	0.00512176	0.0249312	0.423026	0.535225	0.112199	3	11758425	R	VGLL4	5'UTR	shelf	chr3:11760638-11762078	rs528788512
cg02596384	-0.105359	0.606988	0.00533324	0.0256757	0.542414	0.647772	0.105359	9	486354	R	KANK1	5'UTR	opensea		rs550890905;rs564415814
cg18150584	-0.101896	0.370721	0.00537685	0.0258248	0.308269	0.410165	0.101896	1	23887816	F	ID3	TSS1500	shore	chr1:23885682-23886212	rs556435756;rs183528816;rs144600608;rs57350441
cg10719447	-0.110842	0.586356	0.00555833	0.0264564	0.518421	0.629263	0.110842	5	59559236	F	PDE4D	5'UTR	opensea		rs187498192;rs140281262
cg14111928	-0.108959	0.527157	0.00556631	0.0264851	0.460376	0.569335	0.108959	10	76602391	R	MYST4	5'UTR	opensea
cg02579959	-0.104096	0.568149	0.00565517	0.0267964	0.504348	0.608444	0.104096	15	100890963	F	FLJ42289	TSS1500	shore	chr15:100890242-100890494	rs116193392
cg10752508	-0.101584	0.4753	0.00572777	0.0270477	0.413039	0.514622	0.101584	3	98313516	R	CPOX	TSS1500	shore	chr3:98311909-98312696	rs147576978;rs529463023
cg01942558	-0.121239	0.540626	0.00573734	0.0270783	0.466318	0.587558	0.121239	2	152214027	F	TNFAIP6	TSS200	opensea		rs542954956;rs76327981;rs186403041;rs144588762
cg18961703	-0.103128	0.64743	0.00575036	0.02712	0.584223	0.687351	0.103128	10	69807458	F	HERC4	5'UTR	opensea		rs143273799;rs547219061
cg25596327	-0.101666	0.483512	0.00579331	0.0272683	0.421201	0.522867	0.101666	1	28483532	F	PTAFR	5'UTR	opensea		rs144635152
cg26655028	-0.103175	0.449092	0.00583172	0.0273986	0.385856	0.489031	0.103175	4	40564371	F	RBM47	5'UTR	opensea		rs186914561;rs72624135
cg07120158	-0.108008	0.435807	0.00586351	0.0275069	0.369609	0.477617	0.108008	12	32638669	F	FGD4	TSS1500	opensea
cg05976544	-0.101159	0.515678	0.00596654	0.0278541	0.453677	0.554836	0.101159	18	55438614	R	ATP8B1	5'UTR	opensea		rs573827060;rs541099070;rs117295654;rs78886048
cg15711642	-0.109385	0.496493	0.0060096	0.027998	0.42945	0.538835	0.109385	6	111099779	R	CDK19	5'UTR	opensea
cg04118119	-0.100618	0.499573	0.00615327	0.0284921	0.437904	0.538522	0.100618	13	47371987	F	ESD	TSS1500	shore	chr13:47370763-47371484	rs571269809;rs532102973
cg02091185	-0.131601	0.619103	0.00623483	0.0287703	0.538444	0.670045	0.131601	5	170288766	R	RANBP17	TSS1500	shore	chr5:170288879-170289737	rs562495142;rs531640961
cg05472398	-0.101391	0.532869	0.00623678	0.0287767	0.470726	0.572117	0.101391	17	25886248	R	KSR1	5'UTR	opensea		rs368318114
cg09727050	-0.101233	0.486141	0.00634665	0.0291436	0.424095	0.525328	0.101233	2	152214177	R	TNFAIP6	5'UTR	opensea
cg00009088	-0.108046	0.528781	0.00634859	0.0291507	0.46256	0.570606	0.108046	11	60930188	R	VPS37C	TSS1500	shore	chr11:60928560-60929262	rs151099306;rs181233614
cg17195664	-0.110711	0.466274	0.00634877	0.0291508	0.398419	0.509129	0.110711	10	69812543	R	HERC4	5'UTR	opensea		rs546204231
cg06577638	-0.10125	0.521969	0.00642418	0.0293993	0.459913	0.561163	0.10125	9	3511850	F	RFX3	5'UTR	opensea		rs151101459
cg13217238	-0.117974	0.469726	0.00643409	0.0294332	0.397419	0.515393	0.117974	4	122085777	F	TNIP3	TSS1500	opensea		rs114481941
cg13175739	-0.10162	0.618772	0.0064717	0.0295606	0.556489	0.658109	0.10162	12	10789214	F	STYK1	5'UTR	opensea		rs555473608;rs560409333
cg11419736	-0.108421	0.513732	0.00648464	0.0296043	0.44728	0.555701	0.108421	4	15428995	F	C1QTNF7	TSS1500	opensea
cg02116924	-0.100317	0.442812	0.00667289	0.0302326	0.381328	0.481645	0.100317	11	78000703	F	GAB2	5'UTR	opensea		rs532641370
cg01246178	-0.104842	0.533101	0.00684245	0.0307864	0.468843	0.573685	0.104842	3	107377077	R	BBX	5'UTR	opensea		rs329920
cg21421707	-0.10797	0.50994	0.00688234	0.0309161	0.443765	0.551735	0.10797	11	47517145	F	CELF1	TSS1500	opensea		rs558304952;rs578096145;rs186838010
cg25733780	-0.10253	0.525829	0.00693152	0.0310765	0.462988	0.565518	0.10253	1	146736210	F	CHD1L	5'UTR	opensea		rs587768473;rs201333837;rs139274984
cg09953122	-0.11333	0.898799	0.00699325	0.031275	0.829339	0.942668	0.11333	20	23471693	R	CST8	TSS200	opensea		rs2077039;rs2073300;rs192675099;rs138950594
cg22807026	-0.110594	0.549453	0.00704239	0.0314348	0.48167	0.592264	0.110594	21	35900624	F	RCAN1	TSS1500	opensea		rs116084121;rs137987996;rs574752231
cg09259081	-0.105611	0.412935	0.00708765	0.031581	0.348206	0.453817	0.105611	16	84538889	F	KIAA1609	TSS1500	island	chr16:84538884-84539115	rs569392383;rs567466952;rs75484441
cg11239575	-0.100882	0.493513	0.00715302	0.0317914	0.431682	0.532564	0.100882	17	3705765	R	ITGAE	TSS1500	opensea
cg23838591	-0.107088	0.483634	0.00716264	0.031822	0.417999	0.525088	0.107088	14	89296362	R	TTC8	5'UTR	opensea		rs188425795
cg10471548	-0.111372	0.498129	0.00722624	0.0320272	0.429869	0.541241	0.111372	6	7403054	F	RIOK1	5'UTR	opensea		rs138314843;rs184021828;rs200730332;rs570987208
cg03594078	-0.101776	0.494405	0.00732263	0.032332	0.432026	0.533802	0.101776	8	22131675	F	PIWIL2	TSS1500	shore	chr8:22132791-22133357	rs553451549
cg18634760	-0.106809	0.562995	0.00763836	0.0333265	0.497532	0.60434	0.106809	13	46679242	R	CPB2	TSS200	opensea		rs17844150;rs191719850;rs17844149;rs183179288
cg21027759	-0.102303	0.470185	0.00765364	0.0333748	0.407484	0.509786	0.102303	1	206970717	F	IL19	TSS1500	opensea
cg12655939	-0.103171	0.39195	0.00765486	0.0333791	0.328716	0.431887	0.103171	19	32895224	F	DPY19L3	TSS1500	shore	chr19:32895975-32897233	rs151005741
cg10864200	-0.12896	0.696907	0.00774646	0.0336728	0.617867	0.746827	0.12896	4	720809	R	PCGF3	5'UTR	shelf	chr4:724335-726070	rs536335195
cg15361231	-0.106051	0.538021	0.00793741	0.0342592	0.473022	0.579073	0.106051	1	193075191	F	GLRX2	1stExon	shore	chr1:193074174-193074778	rs539843316;rs191785795;rs576645983
cg12754495	-0.108729	0.444747	0.00796365	0.0343399	0.378106	0.486835	0.108729	3	151102703	R	P2RY12	TSS200	opensea		rs549739083
cg19930657	-0.101575	0.448241	0.00796613	0.0343454	0.385985	0.48756	0.101575	3	171529610	R	PLD1	TSS1500	shore	chr3:171527617-171528458
cg05767652	-0.105871	0.409696	0.00805878	0.0346289	0.344807	0.450678	0.105871	21	29602425	R	LOC101927973	TSS1500	opensea		rs541724573
cg12196294	-0.106595	0.508651	0.00805989	0.0346311	0.443319	0.549914	0.106595	3	129575053	F	TMCC1	5'UTR	opensea		rs562027244;rs146870239
cg12162100	-0.102848	0.541346	0.00815054	0.0349143	0.47831	0.581158	0.102848	8	87529647	R	CPNE3	5'UTR	shelf	chr8:87526560-87527272	rs576773970
cg05171937	-0.111466	0.516666	0.00815572	0.03493	0.448348	0.559814	0.111466	12	27396765	R	STK38L	TSS1500	shore	chr12:27396982-27397646
cg17313269	-0.11032	0.49854	0.00819685	0.0350582	0.430925	0.541244	0.11032	6	25965330	F	TRIM38	5'UTR	opensea
cg17231969	-0.10492	0.456305	0.00849967	0.0359858	0.391999	0.496919	0.10492	1	90134719	F	LRRC8C	5'UTR	opensea		rs561843968;rs140107971;rs556681940
cg12903948	-0.118724	0.545351	0.00851485	0.0360355	0.472585	0.591309	0.118724	9	75200832	R	TMC1	5'UTR	opensea		rs558899952;rs572344815
cg00272608	-0.103726	0.452885	0.0085203	0.0360523	0.389311	0.493036	0.103726	17	25886429	R	KSR1	5'UTR	opensea		rs148714949
cg22061818	-0.100767	0.541361	0.00863297	0.036396	0.479601	0.580367	0.100767	9	115258067	R	KIAA1958	5'UTR	opensea		rs540056319;rs560253262
cg22557012	-0.107311	0.51183	0.00868849	0.036568	0.446058	0.55337	0.107311	17	67138792	F	ABCA6	TSS1500	opensea		rs564684591;rs150340748;rs548003174
cg09984803	-0.102416	0.430329	0.00871545	0.0366504	0.367558	0.469974	0.102416	4	47976754	F	CNGA1	5'UTR	opensea
cg15163119	-0.101582	0.508009	0.00871697	0.0366545	0.445749	0.547331	0.101582	9	3434640	R	RFX3	5'UTR	opensea		rs370941866;rs527815579
cg12319350	-0.107708	0.605685	0.00892473	0.0372764	0.539671	0.647379	0.107708	1	182764125	F	NPL	5'UTR	opensea		rs543874966;rs113778385;rs562573762
cg15612945	-0.104812	0.637861	0.00906751	0.0377023	0.573621	0.678434	0.104812	2	64242453	R	VPS54	5'UTR	shelf	chr2:64245934-64246893	rs191301156;rs531505366
cg06973778	-0.102828	0.482534	0.0095403	0.0391161	0.41951	0.522338	0.102828	9	2156946	R	SMARCA2	TSS1500	opensea		rs189739927;rs144993758;rs531928882
cg07628474	-0.107005	0.491673	0.00958502	0.0392492	0.426089	0.533094	0.107005	14	25046090	R	CTSG	TSS1500	opensea		rs185867624;rs535952636
cg00871487	-0.117339	0.651024	0.0101299	0.0408515	0.579107	0.696446	0.117339	5	170288779	R	RANBP17	TSS200	shore	chr5:170288879-170289737	rs562495142;rs531640961
cg09330320	-0.105975	0.850901	0.0102733	0.0412612	0.785949	0.891924	0.105975	1	9411096	R	SPSB1	5'UTR	opensea		rs535015734;rs619282;rs619224
cg24647339	-0.103848	0.516832	0.0103034	0.0413472	0.453183	0.557031	0.103848	2	102978605	F	IL18R1	5'UTR	opensea		rs547774081
cg07945473	-0.108104	0.466767	0.0104993	0.0419079	0.40051	0.508613	0.108104	8	81934123	F	PAG1	5'UTR	opensea		rs554938503
cg13441156	-0.112541	0.52339	0.0105305	0.0419957	0.454414	0.566955	0.112541	3	10335288	F	GHRL	TSS1500	opensea		rs559716924;rs533150231
cg14000730	-0.108809	0.584085	0.0105791	0.0421334	0.517395	0.626204	0.108809	3	171529077	F	PLD1	TSS1500	shore	chr3:171527617-171528458	rs571950359;rs4894773
cg10498365	-0.102397	0.564619	0.0110364	0.043446	0.501859	0.604257	0.102397	12	62523235	R	FAM19A2	5'UTR	opensea		rs560275599;rs189005798
cg13864101	-0.109343	0.506242	0.0115074	0.04479	0.439225	0.548568	0.109343	1	90032391	R	LRRC8B	5'UTR	opensea		rs76312219
cg04170334	-0.100287	0.478551	0.0118828	0.0458375	0.417085	0.517372	0.100287	2	113013820	F	ZC3H8	TSS1500	shore	chr2:113012108-113012784	rs559945043;rs139746448;rs142633276;rs192808116
