# Supplementary material for: Methylome analysis in girls with idiopathic central precocious puberty
Source: Clin Epigenetics. 2024 Jun 22;16:82. doi: 10.1186/s13148-024-01683-1 (PMC11193236; doi:10.1186/s13148-024-01683-1)
Supplement: Supplementary file 11 — Additional file 11: Significant networks of genes (from Ingenuity pathway analysis) associated with the analysis of DMPs detected in the comparison between CPP and CTP groups. [file 13148_2024_1683_MOESM11_ESM.xlsx]

## Sheet: Hypermethylated
Ingenuity Canonical Pathways	-log(p-value)	FDR	Molecules
Semaphorin Neuronal Repulsive Signaling Pathway	2.79	0.0397471	CD44	ITGAE	PDE4D	PIK3C3	PIP5K1C	PPP1R12B	PRKACB	RHOA	SEMA5A
PEDF Signaling	2.4	0.0397471	CFLAR	CHUK	NFKB2	PIK3C3	RHOA	TCF4
IL-17A Signaling in Airway Cells	2.16	0.0397471	CHUK	IL19	NFKB2	PIK3C3	PTEN
RHOA Signaling	2.16	0.0397471	CDC42EP3	LPAR3	LPAR6	PIP5K1C	PLD1	PPP1R12B	RHOA
Hepatic Cholestasis	2.12	0.0397471	ATP8B1	CHUK	IL15	IL1R1	NFKB2	NR1H4	PPARA	PRKACB	SLC10A1
G-Protein Coupled Receptor Signaling	2.08	0.0397471	ADGRE1	ADGRG7	CHRM3	CHUK	CNGA1	CYSLTR2	EDNRA	GNAL	GPER1	GPR55	HCAR1	LPAR3	LPAR6	MAP3K13	MRTFA	NFKB2	P2RY12	PDE2A	PDE4D	PIK3C3	PRKACB	PTAFR
TCA Cycle II (Eukaryotic)	2.06	0.0397471	ACO1	MDH2	OGDH
HOTAIR Regulatory Pathway	2.04	0.0397471	ATXN1	CD44	let-7	MRTFA	NFKB2	PIK3C3	PTEN	TCF4
Gα12/13 Signaling	2	0.0397471	CHUK	LPAR3	LPAR6	NFKB2	PIK3C3	RHOA	TEC
Adipogenesis pathway	1.97	0.0397471	ARNTL	CLOCK	CTBP2	DLK1	FGFRL1	KAT6B	KLF5
MYC Mediated Apoptosis Signaling	1.92	0.0397471	CFLAR	CHUK	NFKB2	PRKACB
RAC Signaling	1.92	0.0397471	CD44	ITGAE	NFKB2	PIK3C3	PIP5K1C	PLD1	RHOA
Angiopoietin Signaling	1.91	0.0397471	ANGPT1	CHUK	NCK1	NFKB2	PIK3C3
BEX2 Signaling Pathway	1.82	0.0425725	MAP2	NFKB2	PTEN	TCF4	TSC1
Autophagy	1.81	0.0425725	AMBRA1	ATG13	NFKB2	OPTN	PIK3C3	PRKACB	PTEN	TSC1	ULK1
Sirtuin Signaling Pathway	1.79	0.0425725	ARNTL	ATG13	ATP5F1A	CLOCK	CPT1A	NDUFS2	NFKB2	NR1H4	PDK1	PPARA	SP1
Cardiac Hypertrophy Signaling (Enhanced)	1.73	0.0458955	CHUK	EDNRA	FGFRL1	IL15	IL18R1	IL1R1	ITGAE	MAP3K13	NFKB2	PDE2A	PDE4D	PDK1	PIK3C3	PRKACB	PTEN	RCAN1	RHOA
HER-2 Signaling in Breast Cancer	1.67	0.0458955	CHUK	ETS1	NFKB2	NUP50	PDK1	PIK3C3	PTEN	SP1	TSC1
eNOS Signaling	1.61	0.0458955	CHRM3	CNGA1	LPAR3	LPAR6	MIP	PIK3C3	PRKACB
Pyroptosis Signaling Pathway	1.59	0.0458955	IL1R1	NFKB2	NLRC4	PRKACB	RHOA
Fcγ Receptor-mediated Phagocytosis in Macrophages and Monocytes	1.57	0.0458955	FYB1	GAB2	NCK1	PLD1	PTEN
PI3K/AKT Signaling	1.57	0.0458955	CHUK	GAB2	IL18R1	IL1R1	ITGAE	NFKB2	PTEN	TSC1
IL-1 Signaling	1.54	0.0458955	CHUK	GNAL	IL1R1	NFKB2	PRKACB
ERB2-ERBB3 Signaling	1.54	0.0458955	NRG3	PIK3C3	PTEN	SP1
Gustation Pathway	1.52	0.0458955	CHRM3	LPAR6	LRRC8B	LRRC8C	P2RY12	PRKACB	TAS2R1	TAS2R16
HMGB1 Signaling	1.51	0.0458955	IL15	IL1R1	KAT6B	NFKB2	PIK3C3	RHOA	SP1
AMPK Signaling	1.5	0.0458955	ACACA	CHRM3	CPT1A	GNAL	PIK3C3	PRKACB	SMARCA2	TSC1	ULK1
Protein Kinase A Signaling	1.48	0.0458955	ANAPC5	CHUK	CNGA1	MTMR3	NFKB2	PDE2A	PDE4D	PRKACB	PTEN	PTPN13	PTPRD	RHOA	TCF4
Estrogen Receptor Signaling	1.48	0.0458955	ATP5F1A	CTBP2	GNAL	GPER1	NDUFS2	NFKB2	NRF1	PIK3C3	PPP1R12B	PRKACB	PTEN	RHOA	SP1
Gαq Signaling	1.48	0.0458955	CHRM3	CHUK	GNAL	NFKB2	PIK3C3	PLD1	RHOA
Mitochondrial Dysfunction	1.46	0.0458955	ACO1	ATP5F1A	CPT1A	GLRX2	GPD2	NDUFS2	OGDH
Formaldehyde Oxidation II (Glutathione-dependent)	1.45	0.0458955	ESD
mTOR Signaling	1.43	0.0458955	ATG13	EIF4G3	PIK3C3	PLD1	RHOA	RPS9	TSC1	ULK1
Sumoylation Pathway	1.43	0.0458955	CTBP2	ETS1	NFKB2	RHOA	SP1
IL-10 Signaling	1.4	0.0477729	CHUK	IL1R1	NFKB2	SP1
Phagosome Formation	1.37	0.0484225	ADGRE1	ADGRG7	CHRM3	CYSLTR2	EDNRA	GAB2	GPER1	GPR55	HCAR1	ITGAE	LPAR3	LPAR6	P2RY12	PIK3C3	PIP5K1C	PLA2G4A	PLD1	PTAFR	RHOA
Chronic Myeloid Leukemia Signaling	1.37	0.0484225	CHUK	CTBP2	GAB2	NFKB2	PIK3C3
Endocannabinoid Cancer Inhibition Pathway	1.31	0.0489779	GNAL	GPR55	PIK3C3	PRKACB	RHOA	TCF4
tRNA Splicing	1.31	0.0489779	PDE2A	PDE4D	TSEN2
Apelin Pancreas Signaling Pathway	1.31	0.0489779	NFKB2	PIK3C3	PRKACB
Inflammasome pathway	1.31	0.0489779	NFKB2	NLRC4
TREM1 Signaling	1.31	0.0489779	NFKB2	NLRC4	NOD1	TREM1

## Sheet: Hypomethylated
Ingenuity Canonical Pathways	-log(p-value)	FDR	Molecules
p53 Signaling	3.56	0.00578388	ATM	BCL2	BRCA1	GNL3	JMY	PCNA	PIK3R5	TP53INP1	TRIM29
STAT3 Pathway	2.57	0.0187607	BCL2	FGF2	GHR	IL12RB1	IL20RA	IL2RG	PDGFRB	SOCS5	TYK2
IL-23 Signaling Pathway	2.52	0.0187607	IL12RB1	IL23A	PIK3R5	RORA	TYK2
ID1 Signaling Pathway	2.37	0.0187607	AMHR2	BCL2	CHRNA6	FGF2	FZR1	KLF17	mir-290	PIK3R5	RNF125	SMAD4	ZNF148
Tetrapyrrole Biosynthesis II	2.35	0.0187607	HMBS	UROS
Role of JAK2 in Hormone-like Cytokine Signaling	2.22	0.0210896	GHR	PTPN1	SOCS5	TYK2
Regulation Of The Epithelial Mesenchymal Transition By Growth Factors Pathway	2.04	0.0250686	FASLG	FGF2	FRS2	LATS2	LTA	mir-8	PDGFRB	PIK3R5	SMAD4	TYK2
GADD45 Signaling	2.02	0.0250686	ATM	BRCA1	PCNA	SMAD4	ZNF350
Heme Biosynthesis II	1.82	0.0353164	HMBS	UROS
Calcium Transport I	1.73	0.0391038	ATP2B4	ATP2C1
Sorbitol Degradation I	1.67	0.0408156	SORD
VDR/RXR Activation	1.57	0.0429997	CASR	CD14	CSNK2A1	GTF2B	HOXA10
PD-1, PD-L1 cancer immunotherapy pathway	1.56	0.0429997	CSNK2A1	IL2RG	LATS2	PDCD1	PIK3R5	TYK2
Iron homeostasis signaling pathway	1.5	0.0429997	HAMP	PDGFRB	SLC11A1	SLC11A2	SMAD4	TFRC	TYK2
Gustation Pathway	1.48	0.0429997	ASIC3	CALHM3	CASR	CATSPER2	KCNN2	LPAR6	PKD1L3	PKD2L1	SCN5A
Th1 and Th2 Activation Pathway	1.47	0.0429997	CD8A	HAVCR1	IL12RB1	IL2RG	LTA	PIK3R5	RUNX3	TYK2
DNA Double-Strand Break Repair by Homologous Recombination	1.45	0.0429997	ATM	BRCA1
HIPPO signaling	1.43	0.0429997	ITCH	LATS2	MOB1A	SMAD4	TEAD4
PDGF Signaling	1.41	0.0429997	CSNK2A1	EIF2AK2	PDGFRB	PIK3R5	TYK2
Taurine Biosynthesis	1.37	0.0447908	CSAD
Th1 Pathway	1.31	0.0489779	CD8A	IL12RB1	LTA	PIK3R5	RUNX3	TYK2
